# Supplementary material for: Microscale sulfur cycling in the phototrophic pink berry consortia of the Sippewissett Salt Marsh
Source: Environ Microbiol. 2014 Feb 26;16(11):3398–415. doi: 10.1111/1462-2920.12388 (PMC4262008; doi:10.1111/1462-2920.12388)
Supplement: S1 — Supplemental results and discussion. S2. Supplemental data. SIMS 7f-GEO raw and processed data used to construct for main text Figure 7C,D. S3. Supplemental data. NanoSIMS-50L raw and processed data used to construct Figure 8A,B in main text. [file emi0016-3398-SD2.xlsx]

## Sheet: Berry transect
File	date	time	distance btw consectutive points	x	y	32S	smean	d34S_raw	total transect distance (um)	d34S_corr	smean
D3_D4_Transect1.asc	2016-12-16	03:15:00	0	-3064	-3017	102914	2837.98	-42.2405	0	-10.7239	0.990635
D3_D4_Transect1@0.asc	2016-12-16	03:24:00	76.1183	-3051	-2942	141606	1313.16	-44.9062	76.1183	-13.3897	1.07143
D3_D4_Transect1@1.asc	2016-12-16	03:32:00	79.2465	-3037	-2864	129740	4131.5	-46.7241	155.365	-15.2076	1.00863
D3_D4_Transect1@2.asc	2016-12-16	03:41:00	79.2465	-3023	-2786	136677	4121	-45.5578	234.611	-14.0413	0.794302
D3_D4_Transect1@3.asc	2016-12-16	03:49:00	76.4199	-3015	-2710	156035	3808.96	-46.5339	311.031	-15.0174	0.743001
D3_D4_Transect1@4.asc	2016-12-16	03:57:00	74.4312	-3007	-2636	158147	6104.93	-47.866	385.462	-16.3495	0.963996
D3_D4_Transect1@5.asc	2016-12-16	04:06:00	83.1986	-2988	-2555	134271	2186.93	-49.2318	468.661	-17.7153	1.06843
D3_D4_Transect1@6.asc	2016-12-16	04:14:00	78.4474	-2973	-2478	209274	5119.31	-48.184	547.108	-16.6675	0.951045
D3_D4_Transect1@7.asc	2016-12-16	04:23:00	83.1986	-2954	-2397	215171	4172.58	-52.5479	630.307	-21.0314	0.882427
D3_D4_Transect1@8.asc	2016-12-16	04:31:00	75.326	-2947	-2322	235495	4466.31	-51.3229	705.633	-19.8064	0.903054
D3_D4_Transect1@9.asc	2016-12-16	04:39:00	68.0661	-2935	-2255	257667	4615.8	-52.1502	773.699	-20.6337	0.641752
D3_D4_Transect1@10.asc	2016-12-16	04:48:00	76.9415	-2923	-2179	334869	7958.89	-52.5422	850.64	-21.0257	0.637028
D3_D4_Transect1@11.asc	2016-12-16	04:56:00	78.0897	-2910	-2102	342382	6243.48	-54.6071	928.73	-23.0906	0.736714
D3_D4_Transect1@12.asc	2016-12-16	05:05:00	78.7718	-2899	-2024	341000	3756.01	-54.1848	1007.5	-22.6683	0.624297
D3_D4_Transect1@13.asc	2016-12-16	05:13:00	78.9177	-2887	-1946	424197	7819.5	-55.7261	1086.42	-24.2096	0.772151
D3_D4_Transect1@14.asc	2016-12-16	05:21:00	73.9797	-2875	-1873	350421	3697.48	-55.7539	1160.4	-24.2374	0.713629
D3_D4_Transect1@15.asc	2016-12-16	05:30:00	77.6466	-2865	-1796	388293	2126	-56.807	1238.05	-25.2904	0.606392
D3_D4_Transect1@16.asc	2016-12-16	05:38:00	79.7621	-2854	-1717	389655	5012.31	-57.1361	1317.81	-25.6196	0.685795
D3_D4_Transect1@17.asc	2016-12-16	05:47:00	79.3095	-2835	-1640	340161	2285.58	-58.6217	1397.12	-27.1051	0.674535
D3_D4_Transect1@18.asc	2016-12-16	05:55:00	77.1622	-2830	-1563	258654	4899.13	-53.9872	1474.28	-22.4707	0.652436
D3_D4_Transect1@19.asc	2016-12-16	06:37:00	76.6551	-2810	-1489	380303	4309.85	-55.4631	1550.93	-23.9466	0.634226
D3_D4_Transect1@20.asc	2016-12-16	06:46:00	76.531	-2801	-1413	388062	1865.93	-59.3879	1627.47	-27.8714	0.573821
D3_D4_Transect1@21.asc	2016-12-16	06:54:00	80.2247	-2795	-1333	361465	1279.65	-60.9341	1707.69	-29.4176	0.601931
D3_D4_Transect1@22.asc	2016-12-16	07:02:00	81.0494	-2782	-1253	282324	412.643	-57.5488	1788.74	-26.0323	0.577366		Note: All d34S values shifted toward heavier values by 31.52 permil.
D3_D4_Transect1@23.asc	2016-12-16	07:11:00	74.6726	-2772	-1179	350364	6004.91	-58.0771	1863.41	-26.5606	0.641639
D3_D4_Transect1@24.asc	2016-12-16	07:19:00	73.9797	-2760	-1106	250114	1701.03	-59.3181	1937.39	-27.8016	0.754134
D3_D4_Transect1@25.asc	2016-12-16	07:27:00	79.2465	-2746	-1028	381325	1221.99	-58.0422	2016.64	-26.5256	0.647724
D3_D4_Transect1@26.asc	2016-12-16	07:36:00	76.4199	-2738	-952	344830	936.988	-59.2614	2093.06	-27.7449	0.527607
D3_D4_Transect1@27.asc	2016-12-16	07:44:00	72.8354	-2727	-880	468304	2884.1	-62.2199	2165.89	-30.7034	0.527612
D3_D4_Transect1@28.asc	2016-12-16	07:53:00	75.1665	-2722	-805	413904	4957.59	-56.9244	2241.06	-25.4079	0.732815
D3_D4_Transect1@29.asc	2016-12-16	08:01:00	79.2465	-2708	-727	359117	419.409	-57.5512	2320.31	-26.0347	0.577262
D3_D4_Transect1@30.asc	2016-12-16	08:09:00	77.6466	-2698	-650	309718	561.327	-53.8593	2397.95	-22.3428	0.648766
D3_D4_Transect1@31.asc	2016-12-16	08:18:00	78.7718	-2687	-572	404812	6160.39	-56.2319	2476.73	-24.7154	0.690913
D3_D4_Transect1@32.asc	2016-12-16	08:26:00	76.531	-2678	-496	424131	6730.09	-56.489	2553.26	-24.9725	0.721721
D3_D4_Transect1@33.asc	2016-12-16	08:35:00	77.7817	-2667	-419	383151	6377.5	-55.8391	2631.04	-24.3226	0.594109
D3_D4_Transect1@34.asc	2016-12-16	08:43:00	74.5252	-2652	-346	344533	7618.19	-53.0665	2705.56	-21.55	0.617844
D3_D4_Transect1@35.asc	2016-12-16	08:52:00	78.2304	-2646	-268	315055	7577.37	-52.0855	2783.79	-20.569	0.756086
D3_D4_Transect1@36.asc	2016-12-16	09:00:00	76.531	-2637	-192	396232	5595.17	-55.3431	2860.32	-23.8266	0.709183
D3_D4_Transect1@37.asc	2016-12-16	09:09:00	74.6726	-2627	-118	350258	4316.59	-52.9775	2935	-21.461	0.529267
D3_D4_Transect1@38.asc	2016-12-16	09:17:00	79.404	-2619	-39	284081	579.417	-49.5237	3014.4	-18.0072	0.58408
D3_D4_Transect1@39.asc	2016-12-16	09:25:00	73.8241	-2608	34	326748	4141.94	-50.4674	3088.23	-18.9509	0.718247
D3_D4_Transect1@40.asc	2016-12-16	09:34:00	75.2396	-2602	109	329576	2977.14	-51.8897	3163.47	-20.3732	0.671941
D3_D4_Transect1@41.asc	2016-12-16	09:42:00	75.4255	-2594	184	301494	5792.42	-49.1746	3238.89	-17.6581	0.716921
D3_D4_Transect1@42.asc	2016-12-16	09:51:00	76.1643	-2589	260	282345	2633.08	-49.1199	3315.06	-17.6034	0.832965
D3_D4_Transect1@43.asc	2016-12-16	09:59:00	76.4199	-2581	336	255645	6725.3	-46.9936	3391.47	-15.4771	0.640764
D3_D4_Transect1@44.asc	2016-12-16	10:41:00	76.531	-2572	412	225710	5725.61	-43.7134	3468.01	-12.1968	0.8406
D3_D4_Transect1@45.asc	2016-12-16	10:50:00	74.5453	-2563	486	225787	2359.2	-46.9334	3542.55	-15.4169	0.776426
D3_D4_Transect1@46.asc	2016-12-16	10:58:00	148.708	-2530	631	66455.3	413.872	-38.7271	3691.26	-7.2106	1.37849
D3_D4_Transect1@47.asc	2016-12-16	11:07:00	75	-2530	706	19663.3	130.135	-48.2907	3766.26	-16.7742	3.12796
D3_D4_Transect1@48.asc	2016-12-16	11:15:00	194.18	-2495	897	86028.8	169.047	-42.1297	3960.44	-10.6131	1.30822
D3_D4_Transect1@49.asc	2016-12-16	11:23:00	75	-2495	972	140823	3024.97	-37.847	4035.44	-6.33043	0.772098
D3_D4_Transect1@50.asc	2016-12-16	11:32:00	75	-2495	1047	112122	3281.51	-33.1273	4110.44	-1.61079	0.845507
D3_D4_Transect1@51.asc	2016-12-16	11:40:00	78.7718	-2484	1125	99301.7	2138.32	-30.9427	4189.21	0.573776	1.14358
D3_D4_Transect1@52.asc	2016-12-16	11:48:00	75	-2484	1200	81533.7	2183.14	-33.158	4264.21	-1.6415	1.29422
D3_D4_Transect1@53.asc	2016-12-16	11:57:00	81.7435	-2473	1281	22834.8	800.44	-28.1431	4345.95	3.37337	2.0902
D3_D4_Transect1@54.asc	2016-12-16	12:05:00	73.9797	-2456	1353	33568.5	74.0843	-31.083	4419.93	0.433475	1.67007
D3_D4_Transect1@55.asc	2016-12-16	12:14:00	75	-2456	1428	7743.21	23.6878	-28.2575	4494.93	3.25898	3.91291
D3_D4_Transect1@56.asc	2016-12-16	12:22:00	75	-2456	1503	6919.6	106.909	-25.1604	4569.93	6.35608	4.09639
D3_D4_Transect1@57.asc	2016-12-16	12:31:00	75.9276	-2439	1577	23175.1	592.838	-27.2855	4645.86	4.23098	2.19915
D3_D4_Transect1@58.asc	2016-12-16	12:39:00	77.4145	-2431	1654	52573.4	1028.63	-29.1731	4723.28	2.34343	1.59004
D3_D4_Transect1@59.asc	2016-12-16	12:47:00	78.4092	-2423	1732	93504.4	2954.03	-34.962	4801.69	-3.44551	1.36086
D3_D4_Transect1@60.asc	2016-12-16	12:56:00	75	-2423	1807	116316	3797.63	-35.9528	4876.69	-4.43628	0.994244
D3_D4_Transect1@61.asc	2016-12-16	13:04:00	77.6466	-2413	1884	143887	4207.53	-38.7513	4954.33	-7.23473	1.0584
D3_D4_Transect1@62.asc	2016-12-16	13:12:00	76.4853	-2398	1959	160358	4889.51	-38.795	5030.82	-7.27849	0.904062
D3_D4_Transect1@63.asc	2016-12-16	13:21:00	75	-2398	2034	112373	686.373	-53.8176	5105.82	-22.301	1.0777
D3_D4_Transect1@64.asc	2016-12-16	13:29:00	77.3175	-2391	2111	159605	2432.4	-43.8566	5183.14	-12.3401	0.650963
D3_D4_Transect1@65.asc	2016-12-16	13:38:00	77.3175	-2384	2188	123991	3081.72	-38.8232	5260.45	-7.30672	1.09449
D3_D4_Transect1@66.asc	2016-12-16	13:46:00	75	-2384	2263	125389	2949.03	-36.9823	5335.45	-5.46582	1.09104
D3_D4_Transect1@67.asc	2016-12-16	13:54:00	79.2275	-2378	2342	45426.6	443.261	-33.0617	5414.68	-1.54518	1.66462
D3_D4_Transect1@68.asc	2016-12-16	14:03:00	79.2275	-2372	2421	136250	3345.37	-37.317	5493.91	-5.80053	1.09981
D3_D4_Transect1@69.asc	2016-12-16	14:45:00	75.5381	-2363	2496	163556	2300.16	-44.4653	5569.45	-12.9488	0.745288
D3_D4_Transect1@70.asc	2016-12-16	14:53:00	75	-2363	2571	195569	3800.23	-46.1347	5644.45	-14.6182	0.903586
D3_D4_Transect1@71.asc	2016-12-16	15:02:00	76.6551	-2353	2647	211508	3186.04	-50.0403	5721.1	-18.5238	0.75265
D3_D4_Transect1@72.asc	2016-12-16	15:10:00	78.4092	-2345	2725	196757	3100.92	-50.1201	5799.51	-18.6036	0.838835
D3_D4_Transect1@73.asc	2016-12-16	15:19:00	75	-2345	2800	210201	3117.18	-48.2645	5874.51	-16.7479	0.940429
D3_D4_Transect1@74.asc	2016-12-16	15:28:00	74.4312	-2337	2874	202210	3268.03	-47.8347	5948.94	-16.3182	1.08828
D3_D4_Transect1@75.asc	2016-12-16	15:36:00	76.2365	-2331	2950	165794	880.859	-50.8048	6025.18	-19.2883	0.80202
D3_D4_Transect1@76.asc	2016-12-16	15:44:00	74.2428	-2325	3024	208521	2188.62	-49.8934	6099.42	-18.3769	0.81904
D3_D4_Transect1@77.asc	2016-12-16	15:53:00	76.0592	-2322	3100	153192	715.387	-51.0017	6175.48	-19.4852	0.990066
D3_D4_Transect1@78.asc	2016-12-16	16:01:00	76.1643	-2317	3176	142301	646.709	-51.9035	6251.64	-20.387	1.04701
D3_D4_Transect1@79.asc	2016-12-16	16:09:00	77.2334	-2311	3253	188584	2616.95	-50.1236	6328.88	-18.6071	0.85852
D3_D4_Transect1@80.asc	2016-12-16	16:18:00	76.7919	-2300	3329	236645	2743.21	-51.7108	6405.67	-20.1943	0.68673
D3_D4_Transect1@81.asc	2016-12-16	16:26:00	75	-2300	3404	185205	2107.63	-49.5226	6480.67	-18.0061	0.895388
D3_D4_Transect1@82.asc	2016-12-16	16:35:00	75.2396	-2294	3479	138541	1600.05	-48.0705	6555.91	-16.5539	0.960974
D3_D4_Transect1@83.asc	2016-12-16	16:43:00	74.4312	-2286	3553	117854	2596.21	-45.0043	6630.34	-13.4877	1.18883
D3_D4_Transect1@84.asc	2016-12-16	16:51:00	76.3217	-2279	3629	83742.5	1893.34	-40.1203	6706.66	-8.6038	1.3369
D3_D4_Transect1@85.asc	2016-12-16	17:00:00	75	-2279	3704	94163.5	2084.89	-44.1644	6781.66	-12.6479	0.953401
D3_D4_Transect1@86.asc	2016-12-16	17:08:00	75	-2279	3779	106978	2507.73	-43.3096	6856.66	-11.7931	1.08764
D3_D4_Transect1@87.asc	2016-12-16	17:17:00	80.399	-2271	3859	90983	2057.21	-44.9577	6937.06	-13.4412	1.07072
D3_D4_Transect1@88.asc	2016-12-16	17:25:00	75	-2271	3934	93702.4	2256.12	-46.3132	7012.06	-14.7967	0.978899
D3_D4_Transect1@89.asc	2016-12-16	17:33:00	75	-2271	4009	68085.8	2128.01	-44.9099	7087.06	-13.3934	1.37606
D3_D4_Transect1@90.asc	2016-12-16	17:42:00	78.1601	-2266	4087	56475.3	1818.98	-42.6804	7165.22	-11.1639	1.59698
D3_D4_Transect1@91.asc	2016-12-16	17:50:00	76.1643	-2261	4163	48212	1674.79	-46.3633	7241.39	-14.8468	1.34208
D3_D4_Transect1@92.asc	2016-12-16	17:58:00	75	-2261	4238	26126.4	736.839	-42.6553	7316.39	-11.1388	2.35691

## Sheet: Standards
File	32S	smean	d34S	smean	d34s_corr	Elapsed minutes	Inst. Mass Fractionation	x	y	date	time	Group average
D3_D4_Transect_PNSS4a_C1.asc	423285	2849.05	-11.2336	0.594771	14.75	0	25.9836	2042	-1903	2016-12-16	02:42:00		Note: excluded first point from analysis. Doesn't really make a difference.
D3_D4_Transect_PNSS4a_C1@0.asc	577950	5233.66	-16.858	0.548753	14.75	8	31.608	2042	-1828	2016-12-16	02:50:00	-15.5086
D3_D4_Transect_PNSS4a_C1@1.asc	525173	5417.32	-15.5613	0.46654	14.75	16	30.3113	2190	1350	2016-12-16	02:58:00
D3_D4_Transect_PNSS4a_C1@2.asc	466077	7581.57	-14.1067	0.645871	14.75	24	28.8567	2194	1427	2016-12-16	03:07:00
D3_D4_Transect_PNSS4a_C2.asc	487361	4458.82	-17.0138	0.443717	14.75	202	31.7638	2049	-1750	2016-12-16	06:04:00	-16.5072
D3_D4_Transect_PNSS4a_C2@0.asc	571072	1440.4	-18.4525	0.426885	14.75	210	33.2025	2057	-1676	2016-12-16	06:12:00
D3_D4_Transect_PNSS4a_C2@1.asc	509491	4815.09	-15.9918	0.603937	14.75	218	30.7418	2184	1197	2016-12-16	06:20:00
D3_D4_Transect_PNSS4a_C2@2.asc	483745	6222.81	-14.5705	0.556661	14.75	226	29.3205	2186	1273	2016-12-16	06:29:00
D3_D4_Transect_PNSS4a_C3.asc	517023	3779.69	-19.6604	0.463664	14.75	445	34.4104	2057	-1601	2016-12-16	10:07:00	-16.2494
D3_D4_Transect_PNSS4a_C3@0.asc	515975	5282.1	-16.2909	0.539378	14.75	453	31.0409	2057	-1526	2016-12-16	10:16:00
D3_D4_Transect_PNSS4a_C3@1.asc	415213	5491.13	-14.1061	0.649477	14.75	461	28.8561	2175	1046	2016-12-16	10:24:00
D3_D4_Transect_PNSS4a_C3@2.asc	393093	4731.69	-14.94	0.543166	14.75	469	29.69	2175	1121	2016-12-16	10:33:00
D3_D4_Transect_PNSS4a_C4.asc	454595	835.74	-20.2615	0.453481	14.75	689	35.0115	2069	-1448	2016-12-16	14:11:00	-18.2339
D3_D4_Transect_PNSS4a_C4@0.asc	469978	2532.51	-18.4965	0.498926	14.75	697	33.2465	2069	-1373	2016-12-16	14:20:00
D3_D4_Transect_PNSS4a_C4@1.asc	406344	2914.08	-17.1008	0.55372	14.75	705	31.8508	2170	896	2016-12-16	14:28:00
D3_D4_Transect_PNSS4a_C4@2.asc	385614	2402.29	-17.077	0.679638	14.75	713	31.827	2170	971	2016-12-16	14:37:00
D3_D4_Transect_PNSS4a_C5.asc	398758	1433.57	-18.8412	0.543086	14.75	925	33.5912	2069	-1298	2016-12-16	18:07:00	-17.019
D3_D4_Transect_PNSS4a_C5@0.asc	409656	2453.15	-17.6396	0.546819	14.75	933	32.3896	2069	-1223	2016-12-16	18:15:00		Instrument drift on the order of ~1-2 permil.
D3_D4_Transect_PNSS4a_C5@1.asc	344557	3347.54	-15.7992	0.623474	14.75	941	30.5492	2157	743	2016-12-16	18:24:00		Given precision here and size of signals, we did not attempt to correct this drift
D3_D4_Transect_PNSS4a_C5@2.asc	325023	2883.82	-15.7961	0.605523	14.75	949	30.5461	2165	819	2016-12-16	18:32:00
			instrument mass fractionation			average	31.5165
						stdev	1.79871

## Sheet: All data
File	32S	smean	d34S	smean	x	y	date	time	total transect distance (um)
D3_D4_Transect_PNSS4a_C1.asc	423285	2849.05	-11.2336	0.594771	2042	-1903	2016-12-16	02:42:00			control sample from known isotopic composition sulfide coated on adjacent wire
D3_D4_Transect_PNSS4a_C1@0.asc	577950	5233.66	-16.858	0.548753	2042	-1828	2016-12-16	02:50:00
D3_D4_Transect_PNSS4a_C1@1.asc	525173	5417.32	-15.5613	0.46654	2190	1350	2016-12-16	02:58:00
D3_D4_Transect_PNSS4a_C1@2.asc	466077	7581.57	-14.1067	0.645871	2194	1427	2016-12-16	03:07:00
D3_D4_Transect1.asc	102914	2837.98	-42.2405	0.990635	-3064	-3017	2016-12-16	03:15:00	0		begin transect on berry wire
D3_D4_Transect1@0.asc	141606	1313.16	-44.9062	1.07143	-3051	-2942	2016-12-16	03:24:00	76.1183
D3_D4_Transect1@1.asc	129740	4131.5	-46.7241	1.00863	-3037	-2864	2016-12-16	03:32:00	155.365
D3_D4_Transect1@2.asc	136677	4121	-45.5578	0.794302	-3023	-2786	2016-12-16	03:41:00	234.611
D3_D4_Transect1@3.asc	156035	3808.96	-46.5339	0.743001	-3015	-2710	2016-12-16	03:49:00	311.031
D3_D4_Transect1@4.asc	158147	6104.93	-47.866	0.963996	-3007	-2636	2016-12-16	03:57:00	385.462
D3_D4_Transect1@5.asc	134271	2186.93	-49.2318	1.06843	-2988	-2555	2016-12-16	04:06:00	468.661
D3_D4_Transect1@6.asc	209274	5119.31	-48.184	0.951045	-2973	-2478	2016-12-16	04:14:00	547.108
D3_D4_Transect1@7.asc	215171	4172.58	-52.5479	0.882427	-2954	-2397	2016-12-16	04:23:00	630.307
D3_D4_Transect1@8.asc	235495	4466.31	-51.3229	0.903054	-2947	-2322	2016-12-16	04:31:00	705.633
D3_D4_Transect1@9.asc	257667	4615.8	-52.1502	0.641752	-2935	-2255	2016-12-16	04:39:00	773.699
D3_D4_Transect1@10.asc	334869	7958.89	-52.5422	0.637028	-2923	-2179	2016-12-16	04:48:00	850.64
D3_D4_Transect1@11.asc	342382	6243.48	-54.6071	0.736714	-2910	-2102	2016-12-16	04:56:00	928.73
D3_D4_Transect1@12.asc	341000	3756.01	-54.1848	0.624297	-2899	-2024	2016-12-16	05:05:00	1007.5
D3_D4_Transect1@13.asc	424197	7819.5	-55.7261	0.772151	-2887	-1946	2016-12-16	05:13:00	1086.42
D3_D4_Transect1@14.asc	350421	3697.48	-55.7539	0.713629	-2875	-1873	2016-12-16	05:21:00	1160.4
D3_D4_Transect1@15.asc	388293	2126	-56.807	0.606392	-2865	-1796	2016-12-16	05:30:00	1238.05
D3_D4_Transect1@16.asc	389655	5012.31	-57.1361	0.685795	-2854	-1717	2016-12-16	05:38:00	1317.81
D3_D4_Transect1@17.asc	340161	2285.58	-58.6217	0.674535	-2835	-1640	2016-12-16	05:47:00	1397.12
D3_D4_Transect1@18.asc	258654	4899.13	-53.9872	0.652436	-2830	-1563	2016-12-16	05:55:00	1474.28
D3_D4_Transect_PNSS4a_C2.asc	487361	4458.82	-17.0138	0.443717	2049	-1750	2016-12-16	06:04:00			control sample from known isotopic composition sulfide coated on adjacent wire
D3_D4_Transect_PNSS4a_C2@0.asc	571072	1440.4	-18.4525	0.426885	2057	-1676	2016-12-16	06:12:00
D3_D4_Transect_PNSS4a_C2@1.asc	509491	4815.09	-15.9918	0.603937	2184	1197	2016-12-16	06:20:00
D3_D4_Transect_PNSS4a_C2@2.asc	483745	6222.81	-14.5705	0.556661	2186	1273	2016-12-16	06:29:00
D3_D4_Transect1@19.asc	380303	4309.85	-55.4631	0.634226	-2810	-1489	2016-12-16	06:37:00	1550.93
D3_D4_Transect1@20.asc	388062	1865.93	-59.3879	0.573821	-2801	-1413	2016-12-16	06:46:00	1627.47
D3_D4_Transect1@21.asc	361465	1279.65	-60.9341	0.601931	-2795	-1333	2016-12-16	06:54:00	1707.69
D3_D4_Transect1@22.asc	282324	412.643	-57.5488	0.577366	-2782	-1253	2016-12-16	07:02:00	1788.74
D3_D4_Transect1@23.asc	350364	6004.91	-58.0771	0.641639	-2772	-1179	2016-12-16	07:11:00	1863.41
D3_D4_Transect1@24.asc	250114	1701.03	-59.3181	0.754134	-2760	-1106	2016-12-16	07:19:00	1937.39
D3_D4_Transect1@25.asc	381325	1221.99	-58.0422	0.647724	-2746	-1028	2016-12-16	07:27:00	2016.64
D3_D4_Transect1@26.asc	344830	936.988	-59.2614	0.527607	-2738	-952	2016-12-16	07:36:00	2093.06
D3_D4_Transect1@27.asc	468304	2884.1	-62.2199	0.527612	-2727	-880	2016-12-16	07:44:00	2165.89
D3_D4_Transect1@28.asc	413904	4957.59	-56.9244	0.732815	-2722	-805	2016-12-16	07:53:00	2241.06
D3_D4_Transect1@29.asc	359117	419.409	-57.5512	0.577262	-2708	-727	2016-12-16	08:01:00	2320.31
D3_D4_Transect1@30.asc	309718	561.327	-53.8593	0.648766	-2698	-650	2016-12-16	08:09:00	2397.95
D3_D4_Transect1@31.asc	404812	6160.39	-56.2319	0.690913	-2687	-572	2016-12-16	08:18:00	2476.73
D3_D4_Transect1@32.asc	424131	6730.09	-56.489	0.721721	-2678	-496	2016-12-16	08:26:00	2553.26
D3_D4_Transect1@33.asc	383151	6377.5	-55.8391	0.594109	-2667	-419	2016-12-16	08:35:00	2631.04
D3_D4_Transect1@34.asc	344533	7618.19	-53.0665	0.617844	-2652	-346	2016-12-16	08:43:00	2705.56
D3_D4_Transect1@35.asc	315055	7577.37	-52.0855	0.756086	-2646	-268	2016-12-16	08:52:00	2783.79
D3_D4_Transect1@36.asc	396232	5595.17	-55.3431	0.709183	-2637	-192	2016-12-16	09:00:00	2860.32
D3_D4_Transect1@37.asc	350258	4316.59	-52.9775	0.529267	-2627	-118	2016-12-16	09:09:00	2935
D3_D4_Transect1@38.asc	284081	579.417	-49.5237	0.58408	-2619	-39	2016-12-16	09:17:00	3014.4
D3_D4_Transect1@39.asc	326748	4141.94	-50.4674	0.718247	-2608	34	2016-12-16	09:25:00	3088.23
D3_D4_Transect1@40.asc	329576	2977.14	-51.8897	0.671941	-2602	109	2016-12-16	09:34:00	3163.47
D3_D4_Transect1@41.asc	301494	5792.42	-49.1746	0.716921	-2594	184	2016-12-16	09:42:00	3238.89
D3_D4_Transect1@42.asc	282345	2633.08	-49.1199	0.832965	-2589	260	2016-12-16	09:51:00	3315.06
D3_D4_Transect1@43.asc	255645	6725.3	-46.9936	0.640764	-2581	336	2016-12-16	09:59:00	3391.47
D3_D4_Transect_PNSS4a_C3.asc	517023	3779.69	-19.6604	0.463664	2057	-1601	2016-12-16	10:07:00			control sample from known isotopic composition sulfide coated on adjacent wire
D3_D4_Transect_PNSS4a_C3@0.asc	515975	5282.1	-16.2909	0.539378	2057	-1526	2016-12-16	10:16:00
D3_D4_Transect_PNSS4a_C3@1.asc	415213	5491.13	-14.1061	0.649477	2175	1046	2016-12-16	10:24:00
D3_D4_Transect_PNSS4a_C3@2.asc	393093	4731.69	-14.94	0.543166	2175	1121	2016-12-16	10:33:00
D3_D4_Transect1@44.asc	225710	5725.61	-43.7134	0.8406	-2572	412	2016-12-16	10:41:00	3468.01
D3_D4_Transect1@45.asc	225787	2359.2	-46.9334	0.776426	-2563	486	2016-12-16	10:50:00	3542.55
D3_D4_Transect1@46.asc	66455.3	413.872	-38.7271	1.37849	-2530	631	2016-12-16	10:58:00	3691.26
D3_D4_Transect1@47.asc	19663.3	130.135	-48.2907	3.12796	-2530	706	2016-12-16	11:07:00	3766.26
D3_D4_Transect1@48.asc	86028.8	169.047	-42.1297	1.30822	-2495	897	2016-12-16	11:15:00	3960.44
D3_D4_Transect1@49.asc	140823	3024.97	-37.847	0.772098	-2495	972	2016-12-16	11:23:00	4035.44
D3_D4_Transect1@50.asc	112122	3281.51	-33.1273	0.845507	-2495	1047	2016-12-16	11:32:00	4110.44
D3_D4_Transect1@51.asc	99301.7	2138.32	-30.9427	1.14358	-2484	1125	2016-12-16	11:40:00	4189.21
D3_D4_Transect1@52.asc	81533.7	2183.14	-33.158	1.29422	-2484	1200	2016-12-16	11:48:00	4264.21
D3_D4_Transect1@53.asc	22834.8	800.44	-28.1431	2.0902	-2473	1281	2016-12-16	11:57:00	4345.95
D3_D4_Transect1@54.asc	33568.5	74.0843	-31.083	1.67007	-2456	1353	2016-12-16	12:05:00	4419.93
D3_D4_Transect1@55.asc	7743.21	23.6878	-28.2575	3.91291	-2456	1428	2016-12-16	12:14:00	4494.93
D3_D4_Transect1@56.asc	6919.6	106.909	-25.1604	4.09639	-2456	1503	2016-12-16	12:22:00	4569.93
D3_D4_Transect1@57.asc	23175.1	592.838	-27.2855	2.19915	-2439	1577	2016-12-16	12:31:00	4645.86
D3_D4_Transect1@58.asc	52573.4	1028.63	-29.1731	1.59004	-2431	1654	2016-12-16	12:39:00	4723.28
D3_D4_Transect1@59.asc	93504.4	2954.03	-34.962	1.36086	-2423	1732	2016-12-16	12:47:00	4801.69
D3_D4_Transect1@60.asc	116316	3797.63	-35.9528	0.994244	-2423	1807	2016-12-16	12:56:00	4876.69
D3_D4_Transect1@61.asc	143887	4207.53	-38.7513	1.0584	-2413	1884	2016-12-16	13:04:00	4954.33
D3_D4_Transect1@62.asc	160358	4889.51	-38.795	0.904062	-2398	1959	2016-12-16	13:12:00	5030.82
D3_D4_Transect1@63.asc	112373	686.373	-53.8176	1.0777	-2398	2034	2016-12-16	13:21:00	5105.82
D3_D4_Transect1@64.asc	159605	2432.4	-43.8566	0.650963	-2391	2111	2016-12-16	13:29:00	5183.14
D3_D4_Transect1@65.asc	123991	3081.72	-38.8232	1.09449	-2384	2188	2016-12-16	13:38:00	5260.45
D3_D4_Transect1@66.asc	125389	2949.03	-36.9823	1.09104	-2384	2263	2016-12-16	13:46:00	5335.45
D3_D4_Transect1@67.asc	45426.6	443.261	-33.0617	1.66462	-2378	2342	2016-12-16	13:54:00	5414.68
D3_D4_Transect1@68.asc	136250	3345.37	-37.317	1.09981	-2372	2421	2016-12-16	14:03:00	5493.91
D3_D4_Transect_PNSS4a_C4.asc	454595	835.74	-20.2615	0.453481	2069	-1448	2016-12-16	14:11:00			control sample from known isotopic composition sulfide coated on adjacent wire
D3_D4_Transect_PNSS4a_C4@0.asc	469978	2532.51	-18.4965	0.498926	2069	-1373	2016-12-16	14:20:00
D3_D4_Transect_PNSS4a_C4@1.asc	406344	2914.08	-17.1008	0.55372	2170	896	2016-12-16	14:28:00
D3_D4_Transect_PNSS4a_C4@2.asc	385614	2402.29	-17.077	0.679638	2170	971	2016-12-16	14:37:00
D3_D4_Transect1@69.asc	163556	2300.16	-44.4653	0.745288	-2363	2496	2016-12-16	14:45:00	5569.45
D3_D4_Transect1@70.asc	195569	3800.23	-46.1347	0.903586	-2363	2571	2016-12-16	14:53:00	5644.45
D3_D4_Transect1@71.asc	211508	3186.04	-50.0403	0.75265	-2353	2647	2016-12-16	15:02:00	5721.1
D3_D4_Transect1@72.asc	196757	3100.92	-50.1201	0.838835	-2345	2725	2016-12-16	15:10:00	5799.51
D3_D4_Transect1@73.asc	210201	3117.18	-48.2645	0.940429	-2345	2800	2016-12-16	15:19:00	5874.51
D3_D4_Transect1@74.asc	202210	3268.03	-47.8347	1.08828	-2337	2874	2016-12-16	15:28:00	5948.94
D3_D4_Transect1@75.asc	165794	880.859	-50.8048	0.80202	-2331	2950	2016-12-16	15:36:00	6025.18
D3_D4_Transect1@76.asc	208521	2188.62	-49.8934	0.81904	-2325	3024	2016-12-16	15:44:00	6099.42
D3_D4_Transect1@77.asc	153192	715.387	-51.0017	0.990066	-2322	3100	2016-12-16	15:53:00	6175.48
D3_D4_Transect1@78.asc	142301	646.709	-51.9035	1.04701	-2317	3176	2016-12-16	16:01:00	6251.64
D3_D4_Transect1@79.asc	188584	2616.95	-50.1236	0.85852	-2311	3253	2016-12-16	16:09:00	6328.88
D3_D4_Transect1@80.asc	236645	2743.21	-51.7108	0.68673	-2300	3329	2016-12-16	16:18:00	6405.67
D3_D4_Transect1@81.asc	185205	2107.63	-49.5226	0.895388	-2300	3404	2016-12-16	16:26:00	6480.67
D3_D4_Transect1@82.asc	138541	1600.05	-48.0705	0.960974	-2294	3479	2016-12-16	16:35:00	6555.91
D3_D4_Transect1@83.asc	117854	2596.21	-45.0043	1.18883	-2286	3553	2016-12-16	16:43:00	6630.34
D3_D4_Transect1@84.asc	83742.5	1893.34	-40.1203	1.3369	-2279	3629	2016-12-16	16:51:00	6706.66
D3_D4_Transect1@85.asc	94163.5	2084.89	-44.1644	0.953401	-2279	3704	2016-12-16	17:00:00	6781.66
D3_D4_Transect1@86.asc	106978	2507.73	-43.3096	1.08764	-2279	3779	2016-12-16	17:08:00	6856.66
D3_D4_Transect1@87.asc	90983	2057.21	-44.9577	1.07072	-2271	3859	2016-12-16	17:17:00	6937.06
D3_D4_Transect1@88.asc	93702.4	2256.12	-46.3132	0.978899	-2271	3934	2016-12-16	17:25:00	7012.06
D3_D4_Transect1@89.asc	68085.8	2128.01	-44.9099	1.37606	-2271	4009	2016-12-16	17:33:00	7087.06
D3_D4_Transect1@90.asc	56475.3	1818.98	-42.6804	1.59698	-2266	4087	2016-12-16	17:42:00	7165.22
D3_D4_Transect1@91.asc	48212	1674.79	-46.3633	1.34208	-2261	4163	2016-12-16	17:50:00	7241.39
D3_D4_Transect1@92.asc	26126.4	736.839	-42.6553	2.35691	-2261	4238	2016-12-16	17:58:00	7316.39
D3_D4_Transect_PNSS4a_C5.asc	398758	1433.57	-18.8412	0.543086	2069	-1298	2016-12-16	18:07:00			control sample from known isotopic composition sulfide coated on adjacent wire
D3_D4_Transect_PNSS4a_C5@0.asc	409656	2453.15	-17.6396	0.546819	2069	-1223	2016-12-16	18:15:00
D3_D4_Transect_PNSS4a_C5@1.asc	344557	3347.54	-15.7992	0.623474	2157	743	2016-12-16	18:24:00
D3_D4_Transect_PNSS4a_C5@2.asc	325023	2883.82	-15.7961	0.605523	2165	819	2016-12-16	18:32:00
