# Supplementary material for: Microscale sulfur cycling in the phototrophic pink berry consortia of the Sippewissett Salt Marsh
Source: Environ Microbiol. 2014 Feb 26;16(11):3398–415. doi: 10.1111/1462-2920.12388 (PMC4262008; doi:10.1111/1462-2920.12388)
Supplement: Fig S1 — Maximum-likelihood phylogeny (rooted) constructed from 16S rRNA gene sequences of pink berry purple sulfur bacteria PB-PSB1 and cultured Chromatiales relatives. Phylogeny was constructed with FastTree using the approximate maximum-likelihood method (Price et al., 2010) and GTRCAT approximation with 20 rate categories. Values at the nodes are SH-like local supports (1000) computed by FastTree and used as condiference values of tree branches. Scale bar represents the number of estimated changes per position for a unit of branch length. Fig. S2. Maximum-likelihood phylogeny (mid-point rooted) constructed from 16S rRNA gene sequences of pink berry Bacteroidetes phylotypes OTUs (pink), cultured isolates (blue) and uncultured environmental amplicon. Phylogeny was constructed with FastTree using the approximate maximum-likelihood method (Price et al., 2010) and GTRCAT approximation with 20 rate categories. Values at the nodes are SH-like local supports (1000) computed by FastTree and used as condiference values of tree branches. Scale bar represents the number of estimated changes per position for a unit of branch length. Marked with red stars are the dominant pink berry phylotypes. Note the relative scarcity of cultured isolates and abundance of related sequences from diverse sulfur-cycling habitats. Fig. S3. Maximum-likelihood phylogeny (mid-point rooted) constructed from 18S rRNA gene sequences of pink berry eukaryotes OTUs and cultured relatives. Phylogeny was constructed with FastTree using the approximate maximum-likelihood method (Price et al., 2010) and GTRCAT approximation with 20 rate categories. Values at the nodes are SH-like local supports (1000) computed by FastTree and used as condiference values of tree branches. Scale bar represents the number of estimated changes per position for a unit of branch length. Fig. S4. Epifluorescence microscopy of CARD-FISH hybridization of sectioned pink berries with a nonsense probe (NON338, panel A), and a Gammaproteobacter [file emi0016-3398-SD3.bz2]

Archive with 5 entries (4 files):
- Supplemental_data_nanoSIMS
- Supplemental_data_nanoSIMS/A1.chk_im
- Supplemental_data_nanoSIMS/A1.im
- Supplemental_data_nanoSIMS/A1.nrrd
- Supplemental_data_nanoSIMS/README.txt
