# Supplementary material for: Microscale sulfur cycling in the phototrophic pink berry consortia of the Sippewissett Salt Marsh
Source: Environ Microbiol. 2014 Feb 26;16(11):3398–415. doi: 10.1111/1462-2920.12388 (PMC4262008; doi:10.1111/1462-2920.12388)
Supplement: Fig S1 — Maximum-likelihood phylogeny (rooted) constructed from 16S rRNA gene sequences of pink berry purple sulfur bacteria PB-PSB1 and cultured Chromatiales relatives. Phylogeny was constructed with FastTree using the approximate maximum-likelihood method (Price et al., 2010) and GTRCAT approximation with 20 rate categories. Values at the nodes are SH-like local supports (1000) computed by FastTree and used as condiference values of tree branches. Scale bar represents the number of estimated changes per position for a unit of branch length. Fig. S2. Maximum-likelihood phylogeny (mid-point rooted) constructed from 16S rRNA gene sequences of pink berry Bacteroidetes phylotypes OTUs (pink), cultured isolates (blue) and uncultured environmental amplicon. Phylogeny was constructed with FastTree using the approximate maximum-likelihood method (Price et al., 2010) and GTRCAT approximation with 20 rate categories. Values at the nodes are SH-like local supports (1000) computed by FastTree and used as condiference values of tree branches. Scale bar represents the number of estimated changes per position for a unit of branch length. Marked with red stars are the dominant pink berry phylotypes. Note the relative scarcity of cultured isolates and abundance of related sequences from diverse sulfur-cycling habitats. Fig. S3. Maximum-likelihood phylogeny (mid-point rooted) constructed from 18S rRNA gene sequences of pink berry eukaryotes OTUs and cultured relatives. Phylogeny was constructed with FastTree using the approximate maximum-likelihood method (Price et al., 2010) and GTRCAT approximation with 20 rate categories. Values at the nodes are SH-like local supports (1000) computed by FastTree and used as condiference values of tree branches. Scale bar represents the number of estimated changes per position for a unit of branch length. Fig. S4. Epifluorescence microscopy of CARD-FISH hybridization of sectioned pink berries with a nonsense probe (NON338, panel A), and a Gammaproteobacter [file emi0016-3398-SD3.bz2 › Supplemental_data_nanoSIMS/A1.chk_im]

		Nanosims CALTECH \ IMAGE \ Sample : S 

						11.10.11 16:46
Stage Position   : x=1108   um  y=-11456 um  z=750    um
Raw data file    : /space/ims/data/Orphan/Berry/A1.im
Frame:1,1-512,512 / Raster:30.0um
Tuning Mode: Multicollection
Regulation Mode: NMR
Check every (fr.): 0
Secondary Ion Beam Centering : OFF
E0S Centering : OFF

Primary Current before acq : XXXXXXXXXX / after acq : YYYYYYYYYY


Mass# Species        Mass  Det.   Tc(s)   BField    Radius  Peak# RefPeak# Method
   1  12C           11.987 Tr1  917.504  1110.338   401.524                                
   2  13C           12.985 Tr2  917.504  1110.338   417.916                                
   3  12C 14N       25.958 Tr3  917.504  1110.338   590.872                                
   4  12C 15N       26.959 Tr4  917.504  1110.338   602.159                                
   5  31P           31.003 Tr5  917.504  1110.338   645.754                                
   6  32S           31.905 Tr6  917.504  1110.338   655.071                                
   7  34S           33.936 Det7 917.504  1110.338   675.603                                
