# Supplementary material for: Microscale sulfur cycling in the phototrophic pink berry consortia of the Sippewissett Salt Marsh
Source: Environ Microbiol. 2014 Feb 26;16(11):3398–415. doi: 10.1111/1462-2920.12388 (PMC4262008; doi:10.1111/1462-2920.12388)
Supplement: Table S1 — Quantification of the single copy phylogenetic marker genes for estimating genome completion and number of genomes per bin of the PB-SRB1 and PB-PSB1 associated bins. Note that translation elongation factor EF-2 is duplicated in the closely related Desulfobulbaceae genomes. Table S2. Genes of interest in the PB-PSB1 and PB-SBR1 genomes. Gene locations are based on the RAST annotations of the genomes (complete dataset available at FigShare). [file emi0016-3398-SD5.xlsx]

## Sheet: PB-PSB1 genes
Supplemental Table 2. PB-PSB1 genes of interest. Gene locations are based on the RAST annotations of the genome (complete dataset available at FigShare)
gene_name	contig_id	feature_id	type	location	start	stop	strand	function	figfam	evidence_codes	nucleotide_sequence	aa_sequence
sqrD (sulfide:quinone oxidoreductase type IV)	scaffold_1146	fig|6666666.35091.peg.378	peg	scaffold_1146_2498_1041	2498	1041	-	sulfide-quinone reductase	FIG01476817	ff	atggctcgtatcgtgattctaggcgcgggtatttccgggcacacagcagctcgttatctaggaaaatgggtaggtaagcagcacgatgttatcgtcgtttcgcctaactcccagtggaactggatcccatccaatatctgggtcggcgtcggcgaaatgaccgcaaagcaggttaccttcgacctcgacccgatttataaaaaaatcggcatcgccttccaccaggcgagggcggtatcaatccatccggagggcgatactgaaaccgatagtccctatgttgccgtcgaatataccgacgatgcccgcttgggccaaagtgccaacatcacctatgattacctgatcaacgccacaggtcccaagctgaattttggcgccacgcccggcctgggacct…	MARIVILGAGISGHTAARYLGKWVGKQHDVIVVSPNSQWNWIPSNIWVGVGEMTAKQVTFDLDPIYKKIGIAFHQARAVSIHPEGDTETDSPYVAVEYTDDARLGQSANITYDYLINATGPKLNFGATPGLGPEEGYTRSVCTPAHALDANEQLQSAIAAMKQGEHKNFVIGTGHGMCTCQGAAFEYIYNVDHTLREAGVRDKARLTWISNEYELGDFGMGGVHIRRGGYVTNGKVFSESLMVERGMEWIVRAAVKRVEPGTIYYETLDGNEHELAFDFAMLIPPFAGQPLKAYDRAGTDISSDVFAPNGFMKVDADYKPKPYEEWSKADWPNSYQTPKYKNVFAIGIAFAPPHLISKPMQSANGTPINPAPPRTGMPSAAIGKAVAESIRDMLAGATE…
sqrF (sulfide:quinone oxidoreductase type VI)	scaffold_529	fig|6666666.35091.peg.4830	peg	scaffold_529_2448_1321	2448	1321	-	Sulfide-quinone reductase	FIG00883249	ff	atgcagaaagtaaccattatcggatcgggttttggagccttgacctcgatccattgtctacgtgatattggcttcaagggggacgtaactgttgtcagtccacgcgccgaattcgtttactacccaagcctcatctgggttccatccgggcttcgctcaggagatgacttacgttttgatctcaaacctttttttcgccggatgggcgtcacccatgtcgcttccgaagcaactggcctgagcgacgatggccgaaccctggaaaccacgaccgaagagatcgccaacgacggtttgatcattgccagcggtgggcgctttatcaaaaaactgccaggcatcgagcacgcgatcaccccctgtgaaggtattgcggctgcgcaacagatccgagatcga…	MQKVTIIGSGFGALTSIHCLRDIGFKGDVTVVSPRAEFVYYPSLIWVPSGLRSGDDLRFDLKPFFRRMGVTHVASEATGLSDDGRTLETTTEEIANDGLIIASGGRFIKKLPGIEHAITPCEGIAAAQQIRDRIRALDGGTIAMGFASNPNEPSSMRGGPIFEFLFGLERQLRREGRRERFHIVFFTPAERPGNRLGPKAVDKLLGAMDQAGIEAHLGHKIKGFSADKVITEGGEIAANLIIFMPGMTGNQWFDNTSLPRSPGGLLQADALCRVPGFERVYVVGDSGSFPGPDWMPKQAHMADLQARAAAKNLIAELAKREPTVSFNVELLCIVDAYDRGMMVWRTDKRNVALPSMRIFHWLKRGFEWWYLRQYR
fccA	scaffold_356	fig|6666666.35091.peg.3662	peg	scaffold_356_757_2088	757	2088	+	Sulfide dehydrogenase [flavocytochrome C] flavoprotein chain precursor (EC 1.8.2.-)	FIG00050194	isu;Sulfur_oxidation	atgataacgagaactgagccacaatcaggagccaaccccgccatgaccatcagtcgacgcgatttcgtcaaaaccaccgttgcgcttactgcagtaagcaccatcggcctgccgaacattgtgttgggcgacagcaagaaagtcgtcgtcgtcggcggcggtaccggcggcgccaccgcggccaaatacatcaagatggcagacccgtccatccatgtgaccatcattgagccgaataaggagtactacacctgctacctaagcaacgaggtactgagcggcgagcgtacgttggattccatcaaacaaagctacgatggactcaaggcccgcggcatcaacctggtgcatgaggcagccaccggcatcgacgcggataaaaagatcgttaagaccgct…	MITRTEPQSGANPAMTISRRDFVKTTVALTAVSTIGLPNIVLGDSKKVVVVGGGTGGATAAKYIKMADPSIHVTIIEPNKEYYTCYLSNEVLSGERTLDSIKQSYDGLKARGINLVHEAATGIDADKKIVKTADGEYPFDRCIVSPGISMLYEKIEGYSEEVAQKMPHAWKAGEQTKILRAQLEDMEDGGLVVIVAPPKPYRCPPGPYERASQIAMYLKEHKPKSKVLILDSKQAFSKQGLFIQGWERLYGYGTENSLIEWQPGPDATVVSVNADEMSVETDFGDEVKGAVINVIPPHRAGKIAVDAGLADDSGWCPVNKKTFESTLQPNIHVIGDACIATSMPKSAYSANSQAKVAAAAVIAMLNGDEVGTPSYVNTCYSIIGKDYGISVAGIYRLSE…
fccB	scaffold_356	fig|6666666.35091.peg.3661	peg	scaffold_356_221_754	221	754	+	Cytochrome c553	FIG00074065	isu;Soluble_cytochromes_and_functionally_related_electron_carriers	atgctcgccgatacctgcgccggctgccacggcaccaatggtctaagtgccggcccagcatcgccgtcgatcgcggctatggacccggtcgtgttcgtcgacaccatgcttgcatttcagagcggcgatatgtactccaccatcatgggacgcatcgccaagggttacacagaggaagaattcgaaaaaatggcggagtacttccaccagcaggagtacaaacccgcaacacagcaatacgatcaggccatggtcgataaaggggccaaattacacgacgaatactgcgaaaaatgtcacgtcgagggtggcaagcccgtgccggaggaaggggattattacatcctcgccgggcagtggaccccatatctgatcaactccatgagcgacttccagaac…	MLADTCAGCHGTNGLSAGPASPSIAAMDPVVFVDTMLAFQSGDMYSTIMGRIAKGYTEEEFEKMAEYFHQQEYKPATQQYDQAMVDKGAKLHDEYCEKCHVEGGKPVPEEGDYYILAGQWTPYLINSMSDFQNDRRELPKKMRKKLDAMFEAEGEDSINALYAFYAAYADLPDADED
rhodanese-related sulfur transferase	scaffold_267	fig|6666666.35091.peg.2798	peg	scaffold_267_7871_6999	7871	6999	-	Thiosulfate sulfurtransferase, rhodanese (EC 2.8.1.1)	FIG00004487	ff	atgaatacagccgccacttcgcccctgatcgatgccgcgacgctgatgcaatgcattgatgaccccgccctgcggctgttcgactgtcgcttctcattggcacagccggagcaaggacgacttgtctatgcgcaaggccatctgccaggagctagctacgcccatctggacgagcatctttccgcgcccgtgctgccgaatactggtcgccatccgctgcccgacccggttcggctggccgcatggctgggcagccaaggcgtggaccggaacactagggtagtcgtttatgatgatatgggcggcgccttcgcggtgcggctctggtggctgctgcgctggattgggctcggcgacgagcctggacagatcagggtgttggatggcggactgcaggca…
rhodanese-related sulfur transferase	scaffold_61	fig|6666666.35091.peg.5196	peg	scaffold_61_6670_5750	6670	5750	-	Thiosulfate sulfurtransferase, rhodanese (EC 2.8.1.1)			atgttccgatcgattaacttgctactacttgtcgccgtactgggcgccgccccggcccatgccgccccggcctacctcgtcaatgccgactggctcgccgaacacatcgaggacgacaacctggtggtgttggaggtgcgctatcacccgcaccgctatttcaccgtcggccacatccccggggcggtgcaggtccagcgtttcaaggacctcggcgacaacaccgccaatttgttgatgcgttttccgtccaaggacgccttccaggccacgctgcgccgctggggcatcagcgatgattccacgctggtgctctatgacgactcgcgcacggcgctcgcctcgcgcctgtatttcttgctcgcgctgtacggcttcccgatggagcaggtcaagctg…
rhodanese-related sulfur transferase	scaffold_97	fig|6666666.35091.peg.6550	peg	scaffold_97_12976_13848	12976	13848	+	Rhodanese domain protein			atgccacaccgactgctgatcatccttgggctactggtattggcggtgccgggcgccgcggccctgactccggccgaactgcgcgcgcggctgcaggccgatgacccgccgacattgatcgatgtacgagcccaggcccgctatgcaacgggccatattcccggcgccatcaatctgcccgccggactgttggcgcacaaacgcttgccgcctctcggcgaggtcatcgtctatggcgacggcatcgacccgcagccggtgcatcgggccctcgccgccctggccgacaagcccggcattgtcgccgagcccctgcagggcggctttgccgcttggcagggtgtcgagccggcgcgcaccacccaggctcgcggactgcaccgggaactgctggcggag…	MPHRLLIILGLLVLAVPGAAALT...
rhodanese-related sulfur transferase	scaffold_201	fig|6666666.35091.peg.1942	peg	scaffold_201_11066_10638	11066	10638	-	Rhodanese-related sulfurtransferase			gtgagcgaacctctgccaaaaagcctgactccacagcaggcattgaaattgaccgaagacaatccccaagcagtgctgatcgacatccgttcgaccatggagtttttgtttgtcggccatccgaagggcgcagtacacgtgccttggatcgatgaaccggattggatcgtgaacccggaattcgttcgcgagatccgaaagttgctgctgggcggggcggtgtgcacgccggaaggcccgtgcgctccagtggtgttgatctgccgcagcggcaaacgctcgctggaggcgggtaaagaactgctcaaacaaggctttcgaaatgtgtatcatgttgacgaaggcttcgagggtgatcttgacgacgaccatcatcgcagcacaagcggcggttggcgc…	MSEPLPKSLTPQQALKLTEDNPQAVLIDIRSTMEFLFVGHPKGAVHVPWIDEPDWIVNPEFVREIRKLLLGGAVCTPEGPCAPVVLICRSGKRSLEAGKELLKQGFRNVYHVDEGFEGDLDDDHHRSTSGGWRFRGLPWEQC
rhodanese-related sulfur transferase	scaffold_574	fig|6666666.35091.peg.5027	peg	scaffold_574_64_402	64	402	+	Rhodanese-related sulfurtransferase	FIG01304277	ff	atgcaacaactgaacccgcacgacttacaagacctgttgcgccgcacgcaagcagaccgccgcccctggctgctcgatgtacgcgagccctgggagttcaacatctgccgcatcgaaggctcccaactggtgccgatgcgccaaattccggcccaagttcagtcttggtcagatgacatcaaagccgaacaatcagtggtcgtcatctgccaccacggcattcgcagtcagcaggtggccctgtatctggagcggcaaggatttgcacaggtctataatcttcagggtggagtcgacgcttgggcgcgggatgtcgatcctgctatggcgaagtactga	MQQLNPHDLQDLLRRTQADRRPWLLDVREPWEFNICRIEGSQLVPMRQIPAQVQSWSDDIKAEQSVVVICHHGIRSQQVALYLERQGFAQVYNLQGGVDAWARDVDPAMAKY
rhodanese-related sulfur transferase	scaffold_62	fig|6666666.35091.peg.5245	peg	scaffold_62_10599_10150	10599	10150	-	Rhodanese-related sulfurtransferase			atgccgttacagctttgctatgccagcaccgccacccgcgaaatgcagcgtaaagacctgctcgaactgctcacctatgcgcgcaagcgcaatgctgaagacggcattaccggcctgttgctgttccatggtaagcattttttacaggttctggagggcgaagccgacgcggtacgctctacgttcaagcgtatttgccaagacgagcgacatgaacaaatcgcgttattgttcgaagatctggtttcacaacgccaataccgagactggagtatgggtttccaggcattggatggaaacgaatggatggaattcccgaatgaggatggcagtgagaaggatctgcgcgcaatggcagaaaccatgggtcgggccagggagctgttgctctatgtacgc…	MPLQLCYASTATREMQRKDLLELLTYARKRNAEDGITGLLLFHGKHFLQVLEGEADAVRSTFKRICQDERHEQIALLFEDLVSQRQYRDWSMGFQALDGNEWMEFPNEDGSEKDLRAMAETMGRARELLLYVRKQGLDPAKDVITPDMI
rhodanese-related sulfur transferase	scaffold_72	fig|6666666.35091.peg.5721	peg	scaffold_72_3819_3394	3819	3394	-	FIG136845: Rhodanese-related sulfurtransferase		isu;Glutaredoxin_3_containing_cluster	atgcaggctcaactgattgaatttgttggaaatcactggattttgtttgcggctctcgggatcatcctggggctattgacccataaccttttggttggcgaaaaaggcatggttgatcccaccggtgcaacggctttgatcaatcaacaggatgccgccatagtcgatgttcggcccgcggcagattttgccaagggccatatcatcaacgcgatcaatgtcccgattaacggctttaagaaccagaccgcggcgttgagcaaattcaaagaaaaaccggtgatcgtcacatgccgatctggagcgcaatctcagtcggcttgcagcctgttgcgcaagtccggctttgccgaagtgtataatctcaaaggtggcattctcgcttgggagagcgccaac…	MQAQLIEFVGNHWILFAALGIILGLLTHNLLVGEKGMVDPTGATALINQQDAAIVDVRPAADFAKGHIINAINVPINGFKNQTAALSKFKEKPVIVTCRSGAQSQSACSLLRKSGFAEVYNLKGGILAWESANLPLTRKKR
rhodanese-related sulfur transferase	scaffold_738	fig|6666666.35091.peg.5822	peg	scaffold_738_1738_2361	1738	2361	+	Rhodanese-related sulfurtransferase	FIG00432062	ff	gtgggtgatttcaacttccggcacttcggcagatcttcagcatgggcgcccaacaatcccggtattgataatcctcttggcatcggattcatctcccagtatataactagggaatccggtatgcccctgagaggtgaaaagatgaagaattttttagagctgattcgtggttgtctgaccaacgtaacagagatcatgccttgggatttggagcagcgactgactgaaaatcccgatctgttgatcgtcgacgtgcgcgagccagatgagtatgcggccatgcacattgccggctctttgaatgtaccccgcggtatcctcgaatccgcctgcgaatgggattacgaggagactattccggaattggtgcgggcacgtgagcgtgaagtcgtgctggtc…	MGDFNFRHFGRSSAWAPNNPGIDNPLGIGFISQYITRESGMPLRGEKMKNFLELIRGCLTNVTEIMPWDLEQRLTENPDLLIVDVREPDEYAAMHIAGSLNVPRGILESACEWDYEETIPELVRAREREVVLVCRSGYRSVLAASSMQVLGYRQVASLQTGLRGWKDYEQPLVDAAGSDVDLDDADIYFTPKLRPEQRKPASAPVAT
rhodanese-related sulfur transferase	scaffold_381	fig|6666666.35091.peg.3904	peg	scaffold_381_2020_1697	2020	1697	-	rhodanese-like protein			gtgaacgagatcgattccgaaaccttacagtcgcgactgggtgacaatgaggaactattgctgttggatattcgcacgccctcggaggtagcccagggtgcgataccgaatgccacgcatatgccgatgcacttgttaccgctgcgcgcttcggaattgcccagggataaggcgctggtgctgtactgccgaagcggcgcacgctcctatcatgcctgtcagttccttgctcaaaatggcttcgacaatatgctgaacctgcgcggaggcattatcgcctgggtccgccatggttacgaaatcgaccggttgcagcgatattaa	MNEIDSETLQSRLGDNEELLLLDIRTPSEVAQGAIPNATHMPMHLLPLRASELPRDKALVLYCRSGARSYHACQFLAQNGFDNMLNLRGGIIAWVRHGYEIDRLQRY
soxY	scaffold_341	fig|6666666.35091.peg.3556	peg	scaffold_341_7822_8277	7822	8277	+	Sulfur oxidation protein SoxY	FIG00022913	icw(1);Sulfur_oxidation	gtgctgctcaaaggctcgcttggtgctggcgccattggtgtcgctgtcagtgctggcctgttaaccccccgcgacgtgctggcaacagaatggccagagagtgccttcactgccgagaaaatggccgatgccttggagaatctgctgggcagcgacaccgccgagaacagcgatgccgtgaagatcaaggcaccggatatcgccgagaacggcgccgtggtgccaattaccgtagaaagcgacatgcagggcgcaaaatccatctccattatcgcctctggtaataacacaccgttgatcgcctcattcgatttaggcgaggacgcggtgcccttcgtatcgacccgcatcaaaatggcgaaaacggccgacgtggtcgcagtggtgcagaccgatgat…	MLLKGSLGAGAIGVAVSAGLLTPRDVLATEWPESAFTAEKMADALENLLGSDTAENSDAVKIKAPDIAENGAVVPITVESDMQGAKSISIIASGNNTPLIASFDLGEDAVPFVSTRIKMAKTADVVAVVQTDDGLFSATKPVKVTIGGCGG
soxZ	scaffold_341	fig|6666666.35091.peg.3557	peg	scaffold_341_8328_8654	8328	8654	+	Sulfur oxidation protein SoxZ	FIG00020957	isu;Sulfur_oxidation	atggccagcgaaaaaaaaagcaagatcaaaatacgcgccaggatcgatgatggcgttacgaccgtcaagtcattaatgactcatgtcatggaaacgggtcagcgcaaggataagaaaaccaacgagccgatccctgcgcactttatcaaggaagtcaccgcgaagtggaacgatcaagtcgtcatgacggccttatggagcggtggcgtctcaaagaatccctatttgtcctttaaaatcaagggcggcaaagtcggcgacaagatcgaaatcaagtggaccgataatcagggcgaaagcgatatcggaactgccgagatcaagtga	MASEKKSKIKIRARIDDGVTTVKSLMTHVMETGQRKDKKTNEPIPAHFIKEVTAKWNDQVVMTALWSGGVSKNPYLSFKIKGGKVGDKIEIKWTDNQGESDIGTAEIK
dsrA	scaffold_285	fig|6666666.35091.peg.2983	peg	scaffold_285_3879_2623	3879	2623	-	Sulfite reductase alpha subunit (EC 1.8.99.1)	FIG00006306	ff	atggcgattgaaaaacaccataccccaatgatcgaccaattagaggatggtccttggccgagtttcatcaccggcatcaagcgtctacgcgatgagcatccggatgcgcgtatcaacgaaatgacaaatgacctactcggtcagctcgaacattcatacgagacacgcaagggctactggaagggtggtactgtctcggtgtacggttatggtggcggcatcattccgcgtttttcagaggttggtaatgccttcccgaagtcaagggaattccatactttacgcgtgcagccaccagccgggaatcattattcgacagccatgctgcgccaactcgcggatagctgggagaaacacggctcaggcctggtcacctttcatggccagaccggcaacatc…	MAIEKHHTPMIDQLEDGPWPSFITGIKRLRDEHPDARINEMTNDLLGQLEHSYETRKGYWKGGTVSVYGYGGGIIPRFSEVGNAFPKSREFHTLRVQPPAGNHYSTAMLRQLADSWEKHGSGLVTFHGQTGNIMFIGADTEATQHFFDEINDYGFDLGGAGPCVRTAMSCVGAARCEMSCTNELKAHRMLVNNFVDDVHRPALPYKFKFKVSGCANDCQNAIERADFAVLGTWRDDMKVDQEEVQNYVKALGRQYLIDNVITRCPTQALSLNDDDTLAVNNRDCVRCMHCLNVMPKALHPGDDKGVTILIGGKRTLKIGDLMGTVVVPFRKLETEEDYEEMVEMAENIIDFWAENGLEHERCGEMIERIGLANFLDGIGVEPDPNMLSHPRESSYVRLD…
dsrB	scaffold_285	fig|6666666.35091.peg.2982	peg	scaffold_285_2361_1288	2361	1288	-	Sulfite reductase beta subunit (EC 1.8.99.1)	FIG00006709	ff	atggcgaaagaaatgcgcgagcccatcgaaaccggctgccccgatccgtggcagtacatgcatccgacgatgcgaaagaatttcggccagtggaagtatcacgaccatcctcgccccggtgtgctgcgtcacgtggcctacagcggagatgaaatctggacggttaaggttggtacccagcgtatcctcgacgtatttactttacgcaagttatgcgatatcggcgaacagtatgccgatggctatgtgcatttcacattgcgttccaacctggaatacatggtcaccgacgaagcccgcgtcgagccattgattaaggccgtcgaagatgctggtttcgtcgttggaggcacccaaaactcggtagcgatgatttcgcacacccagggttggttgcat…	MAKEMREPIETGCPDPWQYMHPTMRKNFGQWKYHDHPRPGVLRHVAYSGDEIWTVKVGTQRILDVFTLRKLCDIGEQYADGYVHFTLRSNLEYMVTDEARVEPLIKAVEDAGFVVGGTQNSVAMISHTQGWLHCDIPGTDASGVVKSMMDELIDEFKQTNMPNRVHITTSCCQINCGGQGDIAINVQHTKPPKINHDLVANVCERPSVVARCPVAAIRPAMVNGKPSLEVDERKCICCGACYPPCPPMQINDAEHSKLAIWVGGNHSNARGKPTFQKLVAAGIPNNPPRWPEATAIVKRILKAYKEGARDWERVNEWIERIGWPRFFEEVELPFTKYHIDTWRGARASFNSSSYIRF
dsrE	scaffold_285	fig|6666666.35091.peg.2981	peg	scaffold_285_1207_815	1207	815	-	tRNA 5-methylaminomethyl-2-thiouridine synthase TusD	FIG00001459	isu;tRNA_modification_Bacteria icw(1);mnm5U34_biosynthesis_bacteria icw(1);Sulfite_reduction-associated_complex_DsrMKJOP_and_co-clustering_genes isu;CBSS-326442.4.peg.1852	atgaagttcgcaattcaggtcaacgaaggaccttaccagcatcaggcgtcggactcggcctatttttttaccaaggccgccctggaaaaggggcatgaggtatttcgtgtctttttttatcatgatggcgtcaataattcgactcgattaaccacgccaccccaggacgatcgcaacatcgtggagcgttgggccgaattggccgaacagcacgacctggatatggtcgtgtgcgtggctgctgctcagcgccgcggtttggtcgatgagggcgaagcgaagcgcaatggcaaggatgccaccaatatccatccgcgctttcgcatttccggcctgggtcaactggtggaagctgccatacagtccgatcgactggtcgtatttggcgattga	MKFAIQVNEGPYQHQASDSAYFFTKAALEKGHEVFRVFFYHDGVNNSTRLTTPPQDDRNIVERWAELAEQHDLDMVVCVAAAQRRGLVDEGEAKRNGKDATNIHPRFRISGLGQLVEAAIQSDRLVVFGD
dsrF	scaffold_285	fig|6666666.35091.peg.2980	peg	scaffold_285_789_379	789	379	-	tRNA 5-methylaminomethyl-2-thiouridine synthase TusC	FIG00001525	icw(1);tRNA_modification_Bacteria isu;mnm5U34_biosynthesis_bacteria isu;Sulfite_reduction-associated_complex_DsrMKJOP_and_co-clustering_genes icw(1);CBSS-326442.4.peg.1852	atgtctgaaaccataaagaaatttctctatctaaatcgtagagccccttatggaagcatttatgcctgggaatccctcgaagtggtgctgatcggtgctgctttcgaccaggatgtcagccttgcctttatggaagatggcgtataccagttgaccaagggtcacgacaccggcgacatcggcatgaagaacttttctccgacttatgctgccctaggggattacgaggtcaagcagatctttgtcgagcgtgaaagtctcgaagagcgcggattgactctggatgatctacaacatctgacctgggaagatgaagatgacgactatgcggaaaaggactccatcagactggtcagtcgggctgaaatggctgcggtaatggacgaagccgatacggtt…	MSETIKKFLYLNRRAPYGSIYAWESLEVVLIGAAFDQDVSLAFMEDGVYQLTKGHDTGDIGMKNFSPTYAALGDYEVKQIFVERESLEERGLTLDDLQHLTWEDEDDDYAEKDSIRLVSRAEMAAVMDEADTVFSF
dsrH - partial gene	scaffold_285	no automated annotation		scaffold_285_283_1	283	1	-				ATGACAACCCTGCATACCGTCAACAAATCACCCTTCGAGAAACCATCGTTGGACAAATGCCTGCAGTATGCCAGCGGCAATTCCGCCGTACTACTGCTTGAAGATGGCGTCTACGGCGCCTTGAAGGGCACAAATTTCGAGTCGCGAGTCAAGAGCGCGCTCGAATCGGTTAAAGTGTATGTGCTGGGTCCAGACCTCAAGGCTCGCGGCTTCTCAGAACAACGCCTGATCGAAGGCATCAGCGTCGTCGATTATGCAGGTTTTGTTGACCTGGCTGCGGAAA	MTTLHTVNKSPFEKPSLDKCLQYASGNSAVLLLEDGVYGALKGTNFESRVKSALESVKVYVLGPDLKARGFSEQRLIEGISVVDYAGFVDLAAEX
dsrC	scaffold_659	fig|6666666.35091.peg.5475	peg	scaffold_659_5769_5437	5769	5437	-	tRNA 2-thiouridine synthesizing protein E (EC 2.8.1.-) @ Sulfite reductase, dissimilatory-type gamma subunit (EC 1.8.99.3)	FIG00132737	idu(1);Lipoic_acid_synthesis_cluster icw(2);Sulfite_reduction-associated_complex_DsrMKJOP_and_co-clustering_genes idu(1);CBSS-326442.4.peg.1852	atgccaatcgatgtcgatggtaaatcgctggaaaccgacgaagagggctatctcgccaacatcaacgactgggtgcctggcgtcgccactgtcatgtcccaagaagatgaccttgaactcactgatgagcattgggacatcattaacttcctgcgcgaatactacgaggagtatcagattgctcctgcggttcgcgttctcacaaaggcagtcgggaaaaagatgggcaaggacaagggcaacagcaagtatctctatggcttgttcccctatggtccggccaaacaggcctgtcgctacgctggtttgccaaagcccactggctgcgtctaa	MPIDVDGKSLETDEEGYLANINDWVPGVATVMSQEDDLELTDEHWDIINFLREYYEEYQIAPAVRVLTKAVGKKMGKDKGNSKYLYGLFPYGPAKQACRYAGLPKPTGCV
dsrM	scaffold_659	fig|6666666.35091.peg.5474	peg	scaffold_659_5298_4576	5298	4576	-	Sulfite reduction-associated complex DsrMKJOP protein DsrM (= HmeC)	FIG01303928	icw(3);Sulfite_reduction-associated_complex_DsrMKJOP_and_co-clustering_genes	gtgtcgagtgtttacgcctatttattctatttcgcggcctttgtgctcgtggccggcctaataaataagatcattcaatattcccgcacgccggcgccgcttaaaatcccgacgactccggctccgaccaccaaggctggcgtcgcgttacgccttacccgcgaggttgtatttttcgagagcctattccgcggtaataaatggacatggattttcggctggatttttcatttcggccttttcctcgtgaccctgcgtcatcttcgttatttcatggacccggtttgggcgccaatccaattcattcagcccttcggcatctatggcggcatggcaatggtggtaggattggcaggactatgggcgcggcgatttttcgttgatcgggtgcgctatatc…	MSSVYAYLFYFAAFVLVAGLINKIIQYSRTPAPLKIPTTPAPTTKAGVALRLTREVVFFESLFRGNKWTWIFGWIFHFGLFLVTLRHLRYFMDPVWAPIQFIQPFGIYGGMAMVVGLAGLWARRFFVDRVRYITSLSDHLILALLIAIGLSGLMMRFVLHTDIIRVKDFFQGLYIGQINTLPSDPVLLLHLLLVAMLIIIFPYSKLLHAPGLFFSPTRNQVDNPREKRHIAAWARRLEQK
dsrK	scaffold_659	fig|6666666.35091.peg.5473	peg	scaffold_659_4518_2971	4518	2971	-	Sulfite reduction-associated complex DsrMKJOP protein DsrK (=HmeD)	FIG00035759	isu;Sulfite_reduction-associated_complex_DsrMKJOP_and_co-clustering_genes	atggcaaaggccgatttccaagtccccgagctcaagcaatacgctgaggtgcccgcattagaacccggcgtcatggcacactcggcgccgttcaagtcaaaggaggaattccaacaggcgcttggatttcccggtgagttggtcgacgactggcagggtaaggcaattgacaagatgggtgatctgctcggtcgctatcgatctctgcgcgtgtatctggattcctgtgttaaatgcggctcctgcaccgataaatgccactactatttaggcacaaaagatccaaagaatatgccggtcggccgccaggacctgatgcgcaaggtttaccgtcgctatttcacgttagccggcaagttcttcccaaaattggtgggagccgaggattttaccgaagag…	MAKADFQVPELKQYAEVPALEPGVMAHSAPFKSKEEFQQALGFPGELVDDWQGKAIDKMGDLLGRYRSLRVYLDSCVKCGSCTDKCHYYLGTKDPKNMPVGRQDLMRKVYRRYFTLAGKFFPKLVGAEDFTEEVLNDWYSYFHQCSQCRRCSVFCPYGIDTAEISMAAREIMDHIGVGQKYCNEIIGKVYKIGNNLGLPGPALEDTLEGLEEDVFDETGVEVKYPLDQEGADILLVTPSADFFAEPHVDGLIGYGKVFHEAGVSWTLSSHASEAANFGMFIGSYENMRRVAMRIREAAIKLKVKRIVFGECGHAWRVAYSFLNTLVGPWDFLDPNYPVPQHICEFTYGLIQEGKLNLDKSRNDDMVLTYHDSCNVARASRMGDKPGGQFDIPRAIIRAS…
dsrL	scaffold_659	fig|6666666.35091.peg.5472	peg	scaffold_659_2779_818	2779	818	-	Protein similar to glutamate synthase [NADPH] small chain, clustered with sulfite reductase	FIG00132606	icw(1);Sulfite_reduction-associated_complex_DsrMKJOP_and_co-clustering_genes	atggcaacttccagcgacgaaatgactaaactttcttggcgtcgttatgaggacggcgacaatgtatgggacgatctgacggagaagatcttcgttcaggacacctcccataaatgtccgacatatgtgcacaaaactccaccctgtcagggcagctgtccgtccggggaagacattcgcggttggctgcaaatcgtgcgcggtatggaacagccgcccgagggtatgacctggcaggaatatgcttttcgacgttcaaccgacgccaatccattcccatcgatgatgggccgcgtatgccccgcgccatgccaggatggctgtaatcgaaacgaactggaagattttgtcggcatcaatgctgtcgaacagttcattggcgatactgccatcaccaat…	MATSSDEMTKLSWRRYEDGDNVWDDLTEKIFVQDTSHKCPTYVHKTPPCQGSCPSGEDIRGWLQIVRGMEQPPEGMTWQEYAFRRSTDANPFPSMMGRVCPAPCQDGCNRNELEDFVGINAVEQFIGDTAITNGYKFDTPPAETGKRVAIIGGGPAGLAGAYQLRRKGHAATIFEANDALGGMFRFGIPGYRVPRDALDAEINRILDMGQIEIKLNSRVGVDISIEQLEQDYDAVLWAIGCQSGRGLPVPGWEGTPNCVSGVAFLKAFNEGRMKVTAEKVVCVGGGDTSIDVVSVARRLGHITKPHARELPETVIHDGYVAHDAAMTAAAEGAQVTLTSLFTRDKMTAAEHEVHDALHEGVTVLDGVMPLEVLLDDNGRAIGLRVSDCEMKDGRPNPIE…
dsrJ -missed by RAST	scaffold_659	no automated annotation		scaffold_659_765_388	765	388					ATGGCTATAGCCATTCATCGAGCCTGCCTCATCGCCATCGGCCTGGCTGGGGCACTGCTCGCCCTATCCAGTCAGGCCGAGGATGTCGGGGGGTTTGTCCTGGAATCTTCCAAGGCCGCGACGCTCGATCACTGTGTTGAGCCGACCGAGTACATGCGCCGGAATCACATGGAACTGATCCGGCACCAGCGCGATACCACCGTGTATGGTGGCATCCGCTCTACTAAACACAGCATGGCCGGTTGCGTTGGCTGTCATGTTGGTTACGATGACAATCATCAACCATTGCCAATCAACGCAGAACATCAGTTCTGTGAGTCCTGCCACGATTATGCGGCGGTCACATTGAATTGCTTCGATTGCCATGCAACGGTTCCC	MAIAIHRACLIAIGLAGALLALSSQAEDVGGFVLESSKAATLDHCVEPTEYMRRNHMELIRHQRDTTVYGGIRSTKHSMAGCVGCHVGYDDNHQPLPINAEHQFCESCHDYAAVTLNCFDCHATVP
dsrO	scaffold_619	fig|6666666.35091.peg.5231	peg	scaffold_619_50_622	50	622	+	Sulfite reduction-associated complex DsrMKJOP iron-sulfur protein DsrO (=HmeA)	FIG00132838	icw(1);Sulfite_reduction-associated_complex_DsrMKJOP_and_co-clustering_genes	gtggaggcctgcgatcacgagaacggcttgaacctacaatcagagccgctcggcgatgatccggaaaaatgggacaaccaacgcgcaatatggattcgcaaggtcaaactacaggataatgtcagtggtcatgtaagcaatctgccgctgatgtgccagcattgcgagcatccaccctgcgttgacgtctgccccacaggtgcttcattcaagcgcgccgatggcatcgtgatggttgatcgccacacctgtatcggctgtcgttattgcatgatggcctgtccatacaaggcacgctcgttcatccatgaacaggtcgagcagaagctgacgcgtgcaccacgcggcaaaggctgcgtcgaaagttgtaccctatgcatgcaccgtctcgatgctggc…	MEACDHENGLNLQSEPLGDDPEKWDNQRAIWIRKVKLQDNVSGHVSNLPLMCQHCEHPPCVDVCPTGASFKRADGIVMVDRHTCIGCRYCMMACPYKARSFIHEQVEQKLTRAPRGKGCVESCTLCMHRLDAGDISTACADACAAEGHHAILFGDLKDDNGPLRKALSQQPSHQLREDLALNTGVRYAGI
dsrP	scaffold_619	fig|6666666.35091.peg.5232	peg	scaffold_619_730_1947	730	1947	+	Sulfite reduction-associated complex DsrMKJOP protein DsrP (= HmeB)	FIG00054260	isu;Sulfite_reduction-associated_complex_DsrMKJOP_and_co-clustering_genes	gtgtaccgggaatggcgtatcgcccccgagcgttactggggcttgctggcgatcctggccgtaatcgtcggtatcggcggcttagccgcactttacatggagcaccaaggccactgggtcacgggcatgaccaattcggtcgtctggggtacgccccatgtattcgcggtattcctgattttgtccgcatccggtgccctgaatgttgcatccatcggctcggtttttggcaaaaccgaatacaagcccctagggcgcctgtctggattgctcgctgcggcactgctggtggcgggattattggttctggtgcttgacttaggccgtccagaccgcttggtggtcgccatgactacctataacttcagttccatcttcgcatggaacatcttcttatat…	MYREWRIAPERYWGLLAILAVIVGIGGLAALYMEHQGHWVTGMTNSVVWGTPHVFAVFLILSASGALNVASIGSVFGKTEYKPLGRLSGLLAAALLVAGLLVLVLDLGRPDRLVVAMTTYNFSSIFAWNIFLYSGFLVVVIAYLWTMAERKGNHLTQPVGTFAFLWRLALTTGTGSIFGFLVARQAYDTAILAPLFVVMSFAYGLAIYILVLMFSFDWDERPLGPRMLKRLKNLLAIFIASMLYFTLVYHLTKLYGAKNTDVETFLLISGGIYTVMFWFGWILMGNLLPLGILYHPELSKDRNWIAGACGLVIAGGLAAMYVIIIGSQAYPIEMFPGKTVLEFGAPGDIGGEVAPYAPSFPEFLLGLGGVAVALFITAVGVRVLQFLPESLADQVIDPH…
dsrN	scaffold_619	fig|6666666.35091.peg.5233	peg	scaffold_619_1987_3408	1987	3408	+	Cobyrinic acid A,C-diamide synthase	FIG00138468	idu(1);Cobalamin_synthesis idu(1);Coenzyme_B12_biosynthesis icw(2);Sulfite_reduction-associated_complex_DsrMKJOP_and_co-clustering_genes	atggcgcacatctacctttctgccacccacaagtcctcgggcaagaccacgctgagcatgggtctgatccgggaacttggtcgccgtggacgccaggtgcagccattcaaaaaaggaccagattacatcgatccactgtggctgagcgcatctgccggtcgcgactgcctgaacctcgattatcacaccacgccgcgttccgagatatgcgccgcattcacccatgccttatgcaaccatgagttcggttttatcgaaggcaatgtcggcttgttcgacagcatcgatctacagggcaccaacagcaacgcagaattagccaaattgctcggcgccccggtactgctggtgatcaatgtgcaaggcatgacccgcggcatcgcacccgtcttgctgggc…	MAHIYLSATHKSSGKTTLSMGLIRELGRRGRQVQPFKKGPDYIDPLWLSASAGRDCLNLDYHTTPRSEICAAFTHALCNHEFGFIEGNVGLFDSIDLQGTNSNAELAKLLGAPVLLVINVQGMTRGIAPVLLGYQSFDPDLRIAGVILNKVGGGRHGSRLRQVVEHYTDIPVVGLVPRLAGLGIEERHLGLIPSNEARGVDTTIEHIRSVIAEHVDMAQVEAIGNEAHYPSPEQDTPGSWPHRIVEPDQQTTQKASADPVVRLAVARDEAFGFYYPDDLAALERAGAQLVPFSPIHDPELPPVDALLIGGGFPECHMRELEENAGMRASIADFIRRGGVTYAECGGLMYLANQLHWHGRSSHMCGIIDSDVAMHDQPQGRGYVRLQETDDFPWPGRPSA…
dsrR	scaffold_619	fig|6666666.35091.peg.5235	peg	scaffold_619_3699_4016	3699	4016	+	DsrR			atgttcaaattgaccacggcagcggccgaacaagtggcaaaagcagcaaaacaaggcaacaccgagggcatgtcgctccggttggccgcttcgcaaaaggccgatggctccatcgagtatcgcatgggcttcgaggacaacatcgtcgaggaggatatccgcttcgtcagcgaaggcatccatttggtcatgtcgccggaggatgtgccgctgctcgatcaagcgactatggattatgttgagctcgaggaaggcaagccacacttcatctttctgaatccgaaagatccgaattaccagcctccagagacgaattga	MFKLTTAAAEQVAKAAKQGNTEGMSLRLAASQKADGSIEYRMGFEDNIVEEDIRFVSEGIHLVMSPEDVPLLDQATMDYVELEEGKPHFIFLNPKDPNYQPPETN
dsrS	scaffold_619	fig|6666666.35091.peg.5236	peg	scaffold_619_4108_5298	4108	5298	+	DsrS			ttggaactttccagcgaagacaactttcgtctcaacgtgttgctcgccaacaagccgaaggcgatccgcatcgacgagtccagattgatcgtctatggcctgtccgacaagggcgaggcaaaggtaacgctgaatccaaccgggcgagcggagcgctacattcgcgcggtcaaagaactgatttctggccatgttctgggctcgccaggcggctatccggtgtatctgcgtcgttggacgcgcatgggccagatgcgcgatgagagtttggagcagctgttattgcttggcgaaccggaagcggtggtcgccgcggtcggctctcctggtcttacagaagagcttgcccgacgtgcatggtgggccatggaaaatgccgacaacgcccggcgtatgctg…	MELSSEDNFRLNVLLANKPKAIRIDESRLIVYGLSDKGEAKVTLNPTGRAERYIRAVKELISGHVLGSPGGYPVYLRRWTRMGQMRDESLEQLLLLGEPEAVVAAVGSPGLTEELARRAWWAMENADNARRMLENPAVVVSDLGAVLVDYLLEYLPFETETDKMTASVRLILGSGLIDDARRAELWQKAARKHAYLLGFLLAIPDHLPHPSAPRADADEISMALQAELAADNPIAWLLQRTLGASGQTYLKAMSNVLEKPPNQDVLSAAFDCLRDYFAAIRPQGDPRLALAELVAEAQTWIDANNAPDDVRACLSAAPACQPDLLAMRILSGVGYGLIRPVLSDPTTLGSLMWRRLAPVVGPLQTKINALRGVNETTPAPQSRSSSRWKSNTRRSR
sat	scaffold_370	fig|6666666.35091.peg.3801	peg	scaffold_370_1815_628	1815	628	-	Sulfate adenylyltransferase, dissimilatory-type (EC 2.7.7.4)	FIG00018484	ff	atgatcagacccgtcggctccgatgagctcaagcccttgtttgtttacgatccggaccagcaccatgcgctgatgcatgaggccgagggcctgccgtccatcaccatcagctcgcaagccgccggcaatgcggtgatgatgggtggtggttactttacgccattaaccggctttatgaccgtcgccgatgcagtgagcgtggccgagaccatgaagaccaccgcggggatgtttttcccggtgccgattctgtgtcttgtggacgatccgagctcgatcggcgatgcgcgacgtattgcgctgcgcgatccaaatatggaaggcaatccagtgcttgcgattatggacctggagtccatcgaatcggtctccgatgaacagatgacgttgatgaccgag…	MIRPVGSDELKPLFVYDPDQHHALMHEAEGLPSITISSQAAGNAVMMGGGYFTPLTGFMTVADAVSVAETMKTTAGMFFPVPILCLVDDPSSIGDARRIALRDPNMEGNPVLAIMDLESIESVSDEQMTLMTERVYGTSDQAHPGVAAFQGQGRVALSGPIQVLHFSYFQDDFPDTFRTAVEIRNEIAERGWKRVVAFQTRNPMHLAHEELCHMAMERLSCDGLVIHMLLGKLKPGDIPAPVRDAAIRKMVDLYFPPNSAMVTGYGFDMLYAGPREAVLHAYFRQNMGATHFIIGRDHAGVGDYYGAFDAQTIFDEQVPKGALGIEIFKADHTAYSNKLHKVVMMREAPDHTKDDFVLLSGTKVREMLSNGVAPPPEFSRPEVAQILMDYYQSLT
aprA	scaffold_71	fig|6666666.35091.peg.5690	peg	scaffold_71_2992_1130	2992	1130	-	Adenylylsulfate reductase alpha-subunit (EC 1.8.99.2)	FIG00135056	icw(2);Adenylylsulfate_reductase icw(1);Anaerobic_respiratory_reductases	atggcttataagactgttatcgaagacgatatcgatgtattggttgcaggtgctggccttggcggtactggggccgccttcgaggctcgctactggggcaaagataaaaagatcgtcattgctgaaaaggccaatattgatcgctcaggtgctgtggctcagggtctgtatgcgatcaattgctacatgggcacccgttggggcgaaaacaacccagaagatcacgtgcgctatgctcgtatcgatctgatgggtatggtccgcgaggatttgctgttcgatatggctcggcacgttgactccgcggttcatcagttcgaagaatggggcctgccgctgatgcgcaacccgaagacgggtgcctaccagagggaagggcgctggcagatcatgattcac…	MAYKTVIEDDIDVLVAGAGLGGTGAAFEARYWGKDKKIVIAEKANIDRSGAVAQGLYAINCYMGTRWGENNPEDHVRYARIDLMGMVREDLLFDMARHVDSAVHQFEEWGLPLMRNPKTGAYQREGRWQIMIHGESYKPIVAEAAKKSADKVFNRICVTHLLMDEAKENRVAGAVGFNVRTGDYHVFKSKTVIVGAGGASNIFKPRSVGEGAGRVWYAPWSSGSAYGLMIGAGAKMTQMENRIVLARFKDGYGPVGAYFLHLKTYTQNGMGEEYESKWFPALQEMVGKEYLDVEASHRTHRPIPTCLRNHAFISEVNAGRGPIHMVTMEAFQDPHLEEIGWHNFLGMTVGQAVLWAATDVDPKHENPELTTSEPYVMGSHATGCGAWCSGPEDVSPPEY…
aprB	scaffold_71	fig|6666666.35091.peg.5691	peg	scaffold_71_3474_2992	3474	2992	-	Adenylylsulfate reductase beta-subunit (EC 1.8.99.2)	FIG00590542	idu(1);Adenylylsulfate_reductase idu(1);Anaerobic_respiratory_reductases	atgccaacttttgtttacatgactcgctgcgacggttgcggtcaatgcgtggatatctgcccttcagacatcatgcatatcgatcctaaagttcggcgtgcctacaacatcgagcctaacatgtgctgggagtgctactcctgcgttaaggcctgtccgcacaatgcgatcgatgttcgtggctatgcagattttgccccactcggacactcggtaagggtgcgccgcgacgaggagaagggtgttatcgcctggcggatcattttccgtaatggcgagaaggatatgaatctgctagcgccaattaccaccaagccctggggacagcatatccctaagctcgcagatgtagcatcaccgagcaaggaagtgcgtgacagccagttattattcaacgag…	MPTFVYMTRCDGCGQCVDICPSDIMHIDPKVRRAYNIEPNMCWECYSCVKACPHNAIDVRGYADFAPLGHSVRVRRDEEKGVIAWRIIFRNGEKDMNLLAPITTKPWGQHIPKLADVASPSKEVRDSQLLFNEPKYLRMDDGGLHTLESNGLKMQEGVSY
aprM	scaffold_71	fig|6666666.35091.peg.5692	peg	scaffold_71_4362_3514	4362	3514	-	Adenylylsulfate reductase membrane anchor	FIG00909916	icw(1);Adenylylsulfate_reductase	atgatcaccactaaccccttcgtggagctttccgctctcattccacctgcggtcatgcaggcctacgttatcttgatggtcttgttggtcatcggtggcactttgctggacgttgtgcacaaaaagagcgcgcagtattttttcgaaaaaggccagtccttgaagaaaattgctaagcgtgaagtcaccagcggcgagaagatgggtctcgccatcagtacggttacgaacgaggtgttggcctcgagcgaatttcagaatccggaacgtcgagtctctcacctgttcaccatgtatggttttgtcgttttcgtagtgacgactgccatcatgattttcagtcttcctgtcgaaggtgaaggttctagcttgattccgctgctttggcatttgggtgcg…	MITTNPFVELSALIPPAVMQAYVILMVLLVIGGTLLDVVHKKSAQYFFEKGQSLKKIAKREVTSGEKMGLAISTVTNEVLASSEFQNPERRVSHLFTMYGFVVFVVTTAIMIFSLPVEGEGSSLIPLLWHLGAASLCFGGYWFWFKIRVDVRSEGNQWYDVHQSDLFIVSLLLMATFALVWSLMQSAGAGVLAGISLFIFIAASTTLFSTILWSKFAHMFFKPAAAFQKKVAVADGSRDKLPDLPELTDPSVKEMYPDIPTYMGDNPPNMGLGINREAPTHY

## Sheet: PB-SRB1 genes
Supplemental Table 2. PB-SRB1 genes of interest. Gene locations are based on the RAST annotations of the genome (complete dataset available at FigShare)
gene_name	contig_id	feature_id	type	location	start	stop	strand	function	aliases	figfam	evidence_codes	nucleotide_sequence	aa_sequence
aprB	scaffold_149	fig|6666666.34838.peg.689	peg	scaffold_149_2143_2493	2143	2493	+	Adenylylsulfate reductase beta-subunit (EC 1.8.99.2)		FIG00590542	isu;Adenylylsulfate_reductase icw(1);Anaerobic_respiratory_reductases	atgtacatctgtcctaatgacctgatggttctgaacaaagagaccatgctggcctataaccaggagccggacggctgctgggagtgctattcatgtgttaagatctgtccgcagggcgcgatcttctgccgtcactatgacgatatcgttcccctgggcgggcaggtgcatcccatgcgttcagccgattccatcatgtggaccgttaaattccgcaacggcaatatgaagcgttttaagttcccggtccggaccaccgccgagggcgccgccaatgcctatgtgggtgagcgaggcgccagccttgatgatgaggctctgttgctcgaaggcgagctgccgactccctaa	MYICPNDLMVLNKETMLAYNQEPDGCWECYSCVKICPQGAIFCRHYDDIVPLGGQVHPMRSADSIMWTVKFRNGNMKRFKFPVRTTAEGAANAYVGERGASLDDEALLLEGELPTP
aprA	scaffold_149	fig|6666666.34838.peg.690	peg	scaffold_149_2554_4572	2554	4572	+	Adenylylsulfate reductase alpha-subunit (EC 1.8.99.2)		FIG00135056	icw(1);Adenylylsulfate_reductase icw(2);Anaerobic_respiratory_reductases	atggcattgccgaataaaccccaaggtgagttgcttgcggtaacggatcctgaaattgtcgaaatggaagttgacgcgttgattgtcggcggcggcatggctgcttgcggcaccgcgttcgagatcaagaaatgggctccggaggatatgaaaatcctgctggtggacaaagccgctctggagcgctccggcgccgttgcccagggattgtccgccatcaacacctacgttggcgagaatcccatcaaggattacgtcaagatggtgcgcaacgacctgatgggcgttgtccgcgaggatttgatctatgactgcggtcgccacgttgacgagtcagtcaagctgtttgaggagtggggactgcccatctggaagcgtaacgaagagggcgagaccatg…	MALPNKPQGELLAVTDPEIVEMEVDALIVGGGMAACGTAFEIKKWAPEDMKILLVDKAALERSGAVAQGLSAINTYVGENPIKDYVKMVRNDLMGVVREDLIYDCGRHVDESVKLFEEWGLPIWKRNEEGETMDGAKPAPTLREGGTPVRTGKWQIMINGESYKCIVAEPAKTALGDDNILERVFIVKLLLDKNKPNQIAGAAGFSTRENKVYVIKCKTACVACGGAVNIFRPRSTGEGKGRAWYPIWNAGSTYTMCAQVGATLTMMENRFTPSRFKDGYGPVGAWFLLFKAKVSNGLGEFYAGGDAAKEELQKYMPYGASPVTPTCLRNHLMLNELKAGRGPIFMATDVALNAFLEEKRAAGMDEKSLKKFWKHLESEAWEDFLDMSVGQAGLWAGMN…
qmoA	scaffold_149	fig|6666666.34838.peg.691	peg	scaffold_149_4754_6032	4754	6032	+	CoB--CoM heterodisulfide reductase subunit A (EC 1.8.98.1)		FIG040870	isu;Methanogenesis isu;Anaerobic_respiratory_reductases	gtgaaattatggaggaacggcatgactgacggacaaggcacctcgggtgcaattctagtcgtaggcggcggcatcagcgggttgaccgcggcgctggaagcggctgaggtcggcaaggatgtatttctgatcgaccagaacccttacttgggcggccgggtcgcccaactcaaccactatttccccaaaatgtgtccgccatcctgcgggctggagattaacttcaagcggatcaagaacaaccgccgcattcgtacctacactatggcgacggtggcttccgtcagcggttctcccggcaattacgaggtggtggtagacgtggccccgcgctacgtgaacagcaattgtacggcctgcggggagtgcaccgcggcctgtcccgacgaggttgaaaac…	MKLWRNGMTDGQGTSGAILVVGGGISGLTAALEAAEVGKDVFLIDQNPYLGGRVAQLNHYFPKMCPPSCGLEINFKRIKNNRRIRTYTMATVASVSGSPGNYEVVVDVAPRYVNSNCTACGECTAACPDEVENSFNFGMNTRKAAYLPHEMAFPRRYVIEKDALSAEGAEAVKNACKYDAVDLNMQPQQVTLSVGAIVWATGWTPYDPEKIENLRFGQSPAIVTNMMIERMAAPSGPTGGKIVVPGSNKEPQSVAFVQCAGSRDENHLEYCSYICCTATIKQMGYVRERYPDAHMYVFYIDMRTPGKYEQLRDVYLTDEKATFIKGKVADIELADEGVTVIAENALTGEKIHQTVDLVVLATGMQPSLYEGGAPAGLSLDDNGFVLSAYDQGIIGAGCA…
qmoB	scaffold_149	fig|6666666.34838.peg.692	peg	scaffold_149_6038_8302	6038	8302	+	heterodisulfide reductase, subunit A/methylviologen reducing hydrogenase, subunit delta		FIG00023463	idu(5);Hydrogenases idu(5);Anaerobic_respiratory_reductases	atggataaaaagacttgtgcctatttgtgttccggttgcggcatcggtgaagcgcttgatatggaagcactggccgaggttgtcaccggtgagatgtccatggattgcaagagcggtgattacctgtgcggtgaggccggtcgcgccatgatcctgaaagatatcgaagatgaaggggtcaataccatcgttatcggcgcctgctcaccacgcgtgatggagcaggaattcaatttcggtgaagacaagatcaccgtccgggcaaacctgcgtgaacaggtggtctggtccgaggtcaaaccggctgagggtgaggagccccatgctgaggcggctgaatttctacaggaaaccgccgctgactatatgcggatggcctgtacccgggcgaagaagacc…	MDKKTCAYLCSGCGIGEALDMEALAEVVTGEMSMDCKSGDYLCGEAGRAMILKDIEDEGVNTIVIGACSPRVMEQEFNFGEDKITVRANLREQVVWSEVKPAEGEEPHAEAAEFLQETAADYMRMACTRAKKTKLPEPFTLEEINKKILVMGGGIAGLTAAKEAAAAGYEVTVVEKSDSLGGMALNWRKSFPTKAPWTALEDNPVADLIAAVEGDSRISIKTGTEVARIAGAPGAFRVSMKAAGTRTEWDAPFKVTSEERDLIDKGEMEDPNVGFKNYMDEDKAAEMHGAVVLATGWKPADVSEYEHLGYGTLKNVVTNAEFEELAKQGTVPANVAFIQSPGGAKSDNDFPYCNSVTSMVALKQAQYVCEDNPDGRAYVLYQHMRTPGSMELYYKNVQD…
qmoC	scaffold_149	fig|6666666.34838.peg.693	peg	scaffold_149_8405_9616	8405	9616	+	heterodisulfide reductase, subunit E, putative		FIG00021470	icw(1);Anaerobic_respiratory_reductases	atgaatgtccaacccgatgtatcatttattaactatctcaaaggagcgggcggggacaccctgaagaagtgttaccaatgcgctacctgttcggtgcgctgtccactctcctcggatgagaaaccgtttccgcgcaaggagatgatctgggccgggtggggggttaaggaaaaccttctggccgatcccgatgtctttctctgccataactgcggtgactgttcaacctattgtccgcgcggcgccaagccggccgagacgctgggggccatccgcgcctatgcctacacccattacggttggccggcgggactggcaaagctcgccacctcggcgaaaaacctgccgatgctgatcggcatcccggcgctgctcacctttgtcttctggctgctctcc…	MNVQPDVSFINYLKGAGGDTLKKCYQCATCSVRCPLSSDEKPFPRKEMIWAGWGVKENLLADPDVFLCHNCGDCSTYCPRGAKPAETLGAIRAYAYTHYGWPAGLAKLATSAKNLPMLIGIPALLTFVFWLLSGAMGFPTKEEFATYGYTHFFGHWEFKWYAKNIFFIVLLTLPPLALALFSLYKGLTNLWKAMAAEANIASTYRPSVIQFTTQFLWPATVEIFKHNRFKECTTNTDRVRGHLPLMLAFVGLFIVTSWSLVKQDILGLIWPSLHGPLPLTDPFKILANISAIALIFGTWVLWSSRSKSESEGKTSRTFYDWFLLWMIMAVGVTGLGAQVLRWINLVEVGYITYFAHLVTVVMLFLYLPYTKLAHIAYRTTAMAFERFRESSFAKPAIEQ…
dsrA	scaffold_206	fig|6666666.34838.peg.1255	peg	scaffold_206_4990_3710	4990	3710	-	Sulfite reductase alpha subunit (EC 1.8.99.1)		FIG00006306	ff	atggcaaaacatgagacacccttgttggaccagctggaaggcggcccgtggccgagcttcgttagcgacctgaaggcacaggccgagaccaagcccgaggtatgggatattctcggacagctggaactgtcttacaaggatcgaatcacccactggaaacatggtggcattgttggcgtattcggctacggcggcggtattgtcgggcggtactccgacgtgcccgagcagtttccgggcgtcgagcattttcacacgatccgggtggcccagccggcatccaagtattattccaccgaaaatctgcgcaagctctgtgatctctgggaaaagcacggctccggcgtcaccaacatgcacggctctaccggtgacatcatcctgcttggtacccggacg…	MAKHETPLLDQLEGGPWPSFVSDLKAQAETKPEVWDILGQLELSYKDRITHWKHGGIVGVFGYGGGIVGRYSDVPEQFPGVEHFHTIRVAQPASKYYSTENLRKLCDLWEKHGSGVTNMHGSTGDIILLGTRTENLEPFFWDLTHEMGQDLGGSGSNLRSPACCLGLSRCEWSCYDTQDACYHLTLHYQDEIHRPAFPYKFKFKFSGCANDCVAAIARADVSVIGTWKDKIRIDQAAVKEYIAGNYPSNGGSHAGRDWGPFDIKKEVLDLCPTECMWMEGDELKIDDAECTRCMHCINVMPRALRPGAEQGATILVGAKAPILEGAQMSTLMVPFMKVSKDNEYEELIDFIEKIWDWWMEVGKNRERVGESMQRVGLPTFIKVMDLEPIPQMIKEPRCN…
dsrB	scaffold_206	fig|6666666.34838.peg.1254	peg	scaffold_206_3656_2529	3656	2529	-	Sulfite reductase beta subunit (EC 1.8.99.1)		FIG00006709	ff	atgggttataatccggataaaccgatggagggacgcatcaccgaccttggtccgccacactacgagcagtttctgccgccggttatcaaagagaacaagggcaagtggctgtggcatgaaatcacccagcccggtgttctgatgcacaaatcggaaaccggcgatgaggtgtatacggtgcgctgcgggtccgcccgcctgatgaccgttaaccacatccgtgagatctgcgatatcgccgacgcccactgcgacggctatcttcgcttcaccacccgtaacaatatcgagttcatggttgactccaaggacaaggtgcagccgttactcgatgatctggccagccgcggcaacaagtttccggtcggcggcaccggcgccgggatcaccaacatcgtt…	MGYNPDKPMEGRITDLGPPHYEQFLPPVIKENKGKWLWHEITQPGVLMHKSETGDEVYTVRCGSARLMTVNHIREICDIADAHCDGYLRFTTRNNIEFMVDSKDKVQPLLDDLASRGNKFPVGGTGAGITNIVHTQGWIHCHTPATDASGPVKVVMDDLFEYFTSMALPAQVRIALACCLNMCGAVHASDIAILGIHRKPPMIDHKRITGVCELPLAIASCPLGAVKPAKAEVDGKEIKTVKVTVERCMFCGNCYTMCPAMPMADPEGDGIAILVGGKVSNAKSAPKFSKLVIPFLPNNTPKWPETVEAIRKILEAYAKDAKKYERVGEWAERIGWESFFEKCDIPFTEKSIDDYRLAYDTWRTTTQFKFTSHVK
dsrD	scaffold_206	fig|6666666.34838.peg.1253	peg	scaffold_206_2441_2205	2441	2205	-	Dissimilatory sulfite reductase clustered protein DsrD		FIG00093264	ff	atggcgctgagtgtcgatgaattgaaagcaaaaattgtggaaaaagcggagaaatctcctaagccacagttgtacatcaaggatttctacgcctgtgatcctgacgccaaaccgcgccagatcaaaaatgttgccaacgagctggtccgggagggcaagctgatgttctggtcgtcaggttcaactactatgtacgccgctccccaccgcattcaaaacgaggagaagaaaaaatag	MALSVDELKAKIVEKAEKSPKPQLYIKDFYACDPDAKPRQIKNVANELVREGKLMFWSSGSTTMYAAPHRIQNEEKKK
dsrC	scaffold_372	fig|6666666.34838.peg.2129	peg	scaffold_372_8009_8329	8009	8329	+	tRNA 2-thiouridine synthesizing protein E (EC 2.8.1.-) @ Sulfite reductase, dissimilatory-type gamma subunit (EC 1.8.99.3)		FIG00132737	isu;Sulfite_reduction-associated_complex_DsrMKJOP_and_co-clustering_genes	atgcccacggtagaacacaacggaaaaagcttccaggttgatgaggatggattcctgttgaagggaatggaagagtggaattcagaatgggtggagtacgtcaagacttcggaaggtatttccgagctgaccgatgagcatcagaaagttatcgatgcactgcaggagtattacaagaagaacggtattgccccgatggttcggattctctccaagaccaccggttttccgctcaagcgcatctacgaattgttcccctctggaccgggtaaaggagcctgtaaaatggccggcctgcccaagcccaccggttgcgtctag	MPTVEHNGKSFQVDEDGFLLKGMEEWNSEWVEYVKTSEGISELTDEHQKVIDALQEYYKKNGIAPMVRILSKTTGFPLKRIYELFPSGPGKGACKMAGLPKPTGCV
dsrM	scaffold_12	fig|6666666.34838.peg.406	peg	scaffold_12_28297_27266	28297	27266	-	Sulfite reduction-associated complex DsrMKJOP protein DsrM (= HmeC)		FIG01303928	icw(4);Sulfite_reduction-associated_complex_DsrMKJOP_and_co-clustering_genes	atgaagtatgtctattcacttggagcggtcatcgcattgatgctgattgcctggttcggctcgttgatcccggggatgcagtattttttcggggtagcggtgccgtatctggccattgtcatctttctgggagggtttgcctggaagatctgggattgggccaaatcgccggtgcctttttccattcaaaccacctgcggacaggcgaaatcccttgatttcatcccccacaaccggcttgaagcgcccaacaccaataccgaggtgatcgcccgcatggccctggagattctcaccttccgctcgctgtttcggcataccaaggctgatgtctatgccggccccaaacttacctacgaatcggccaaatggctgtggctgttcgccctgatttttcac…	MKYVYSLGAVIALMLIAWFGSLIPGMQYFFGVAVPYLAIVIFLGGFAWKIWDWAKSPVPFSIQTTCGQAKSLDFIPHNRLEAPNTNTEVIARMALEILTFRSLFRHTKADVYAGPKLTYESAKWLWLFALIFHYSFLVIVIRHLRLFLEPVPAPIVWLDWADSLFEMGLPTLYLTDAGLLIGLLFLFARRLFTRPVRYMSLFNDYFPLFLLLAIGITGVLMRMVFRGGIDIAAIKAMGVGLVTFSPVVSPDISAIFYVHLFLVCALLIYFPFSKLMHLGGVFLSPTRNMRNNTREVRHVNPWNPDIKPHSYAAYEDEFREYMVEAGIPVEKELEPQKEAAEPA
dsrK	scaffold_12	fig|6666666.34838.peg.405	peg	scaffold_12_27182_25602	27182	25602	-	Sulfite reduction-associated complex DsrMKJOP protein DsrK (=HmeD)		FIG00035759	isu;Sulfite_reduction-associated_complex_DsrMKJOP_and_co-clustering_genes	atgctgacgggcgcctatcccaccgaggactggatggatgtgccggcggagttttattccggcaattttgcctttccagccaaggtgaacatcgtcgagtatctcgattcccagaaagggctgcattttcccaatgcccgtgagtggtcaccggaacaggatgactggaaactgcccgaagactggaaggatattatcctcaacggcctcaaggaacggctcgataaattccgttccctgaaaattttcatggactgctgcgtacgctgcggcgcctgtgccgacaagtgccacttttacctgggcaccggtgatccgaaaaacatgccggtactgcgcgccgagctgcttcgttcggtatatcgcaacgactttaccctgggcggtaaaatcctgggc…	MLTGAYPTEDWMDVPAEFYSGNFAFPAKVNIVEYLDSQKGLHFPNAREWSPEQDDWKLPEDWKDIILNGLKERLDKFRSLKIFMDCCVRCGACADKCHFYLGTGDPKNMPVLRAELLRSVYRNDFTLGGKILGKMAGNREMTIGVLKEWFMYSYQCTECRRCSVFCPYGIDTAEVTIIMRELLHLVGVGINWILEPVSNSNRTGNHMGLQPHTFKDNVEFLTDDIESLTGVKIEPTFNRKGAEILFITPSADVFAEPGLYTAMGYLILFEHLGLDYTWSTYASEGGNFGLFTNNESMKKLNAKMYAEAERLGVRYILGGECGHMWRVLHQYMDTMNGPADFLEVPKSPITGTVFQNCASTKMVHVSEFTADLIRHNKLKLDKSRNDYLTVTYHDSCNTA…
dsrJ	scaffold_12	fig|6666666.34838.peg.404	peg	scaffold_12_25580_25170	25580	25170	-	Sulfite reduction-associated complex DsrMKJOP multiheme protein DsrJ (=HmeF)			icw(2);Sulfite_reduction-associated_complex_DsrMKJOP_and_co-clustering_genes	atgtttaacaaatcactgatacttggggggctcgccgtcttcgtcctgctggtgacgacgccgttttggtatggattgctgaaggccgggccgccgcccacgcctgaacctccgcccaatggcgcgtccgtatgcgtggcgccggtggaatatatgcgatcttcgcatatgaaactgcttgatgtgtggcgcgatgaggtcatcagagaggcgaagcgggagacgatagtcgtcaatgaccccaagctcggcactctggaatttggtaaagggttgcagctcgcctgcatggattgtcattccaacaaggagcaattctgtgactcctgccatgagtatgtgtcggcccggccggactgctggacctgccacatgacgccggctgaaattgctagcaag…	MFNKSLILGGLAVFVLLVTTPFWYGLLKAGPPPTPEPPPNGASVCVAPVEYMRSSHMKLLDVWRDEVIREAKRETIVVNDPKLGTLEFGKGLQLACMDCHSNKEQFCDSCHEYVSARPDCWTCHMTPAEIASKEAL
dsrO	scaffold_12	fig|6666666.34838.peg.403	peg	scaffold_12_25170_24337	25170	24337	-	Sulfite reduction-associated complex DsrMKJOP iron-sulfur protein DsrO (=HmeA)		FIG00132838	icw(3);Sulfite_reduction-associated_complex_DsrMKJOP_and_co-clustering_genes	atgaataataaacgaagaaaattcttgaagatggccggcgccaccgtgctggccggtatgggcgctccggtactggtgaagctgcacggcaccgcgcaggcaagcgccgattcggaacccgcgcccgcccatgccgccgacagccatggcggtggtcatggccatggtgaagagcagaacgctgggatccgcctcggcatggtgatcgacatgcgcaaattttacgacgatgaggcgctgctcgatgaggccatcgccgcctgtcatctggcgcataacgtccccgatatcgacgagcgtaaaagtgagatcaaatggatatggaaaaccggctatggcaatgcatttcccgatcattcccataatcggcgcagcgggtcggtggaaaacagcgcgttt…	MNNKRRKFLKMAGATVLAGMGAPVLVKLHGTAQASADSEPAPAHAADSHGGGHGHGEEQNAGIRLGMVIDMRKFYDDEALLDEAIAACHLAHNVPDIDERKSEIKWIWKTGYGNAFPDHSHNRRSGSVENSAFPVLCNHCDNPSCVKACPTKATFVMEKNGIVSMDYHRCIGCRFCMAACPYGARSFNWQDPRPFITVYNPEFPGRNRGVVEKCNFCSERLGKGLEPACVEACAGTGAIVFGDLNDPESEISKVLHEEFTIQRRPAAGTRPSVFYIV
dsrP	scaffold_12	fig|6666666.34838.peg.402	peg	scaffold_12_24329_23154	24329	23154	-	Sulfite reduction-associated complex DsrMKJOP protein DsrP (= HmeB)		FIG00054260	icw(1);Sulfite_reduction-associated_complex_DsrMKJOP_and_co-clustering_genes	atgattgaaaaaacactaaaaggaaaaccggcctactggatatggctcgccatccttgcctcggtgattgcggtgggctgggcctgctattttcggcagtatgtcttcggtcttgggcttaccggcatgagccgtgacgtctcatggggcctctacatctctcaatttacctttctcgtgggggtggccgccggtggcttgatgctggtgttgccctattacatccacaactacaaggaattcgggcggatcactatcctcggtgagtttcttgccatatccgctctggtcatgtgtctgatgttcattatggccgatctcgggcaaccgctgcgtggcttgaacgttattttttatcccaccccatactccatgctgttctgggatatgtgcgtattg…	MIEKTLKGKPAYWIWLAILASVIAVGWACYFRQYVFGLGLTGMSRDVSWGLYISQFTFLVGVAAGGLMLVLPYYIHNYKEFGRITILGEFLAISALVMCLMFIMADLGQPLRGLNVIFYPTPYSMLFWDMCVLWGYLLLNLLCGWVILTSERKQVPPPKWIYFFVAISIPFAVSIHTVTAMLYCGLPGRHFWLSAIIAPRFLASAFAAGPSLILIACLIMRKYANFDAGETAMRKLTTIIMYAVIINTFFFLLEFFVGFYSEVPGHMHSLQYLFFGLEHHGEVYNNLVPFMWIATIFNFVGLGVFAYMKIAKVFDYRLVGFGSVLVFLALWADKGLGFVFAGFVPNPLEEVTEYYPTLNEIGITLGIWATGILLLTLLYKIAIGVEHEVEQ
hydrogenases and dehydrogenases:
hynC	scaffold_5	fig|6666666.34838.peg.2632	peg	scaffold_5_32904_32260	32904	32260	-	Ni/Fe-hydrogenase, b-type cytochrome subunit				atggcttatgaaaagaaaaaggcctggagcatcctgctcaggctgtaccattgggcctttgcgctgtccatcgtggcgctgtgtatcaccggcttctatatccacgacccgtggacgaacacggtggctgaaggcagtcagagctttgtcatgacctggatgcggttcatccacttcgtggccggctatgtattcaccggcgccatgctggcgaggatttttctctatatcttcggcaacaaatgggaacggcttcccgagcagttgccggtgaccccgcgcaacatcaagaacttcttcaacaccctgttgcgctacagctatatcaaggacgaccatgacaccgatcgcctgggccacaacgtgctggccggaatgacctatgtcgcgatcatcgtc…	MAYEKKKAWSILLRLYHWAFALSIVALCITGFYIHDPWTNTVAEGSQSFVMTWMRFIHFVAGYVFTGAMLARIFLYIFGNKWERLPEQLPVTPRNIKNFFNTLLRYSYIKDDHDTDRLGHNVLAGMTYVAIIVAAVFQTISGFYLLFPEIGTWEVYGVMIFGSQQYARYIHHLLMWLFMIFAFIHLYLVIWNDIKEPEGLVSAIFTGVKFQHKT
hynA	scaffold_5	fig|6666666.34838.peg.2633	peg	scaffold_5_34628_32928	34628	32928	-	[Ni/Fe] hydrogenase, group 1, large subunit		FIG01955975	isu;Hydrogenases	atggctgaaagaattaccattgatccgattacccggatcgaaggtcacctgagaattgatgtcgaggtggacggcggcgcggtaactgatgcctggtcatcaggccagatgttccgcggtctcgagattatcttgcagggtcgcgacccgcgcgatgcctggcacttcgtgcagcgcatctgcggcgtctgcaccacggtgcatgcgcttgcctcggtgcgtgccgtagaggacgcactgaacctgccgatcccgctcaacgctcagctgatcagaaacctggtgcagggcattcactgtctgcacgaccatatcgttcacttctacgccctgtccgcccttgactgggtggatgtggtctccgccctggacgccgatccggtggccactcagcagctg…	MAERITIDPITRIEGHLRIDVEVDGGAVTDAWSSGQMFRGLEIILQGRDPRDAWHFVQRICGVCTTVHALASVRAVEDALNLPIPLNAQLIRNLVQGIHCLHDHIVHFYALSALDWVDVVSALDADPVATQQLAESLSDWPGNSAKRFAAVQGKVKALVESGQLGPFANAYWGHAAMKLPPEANLMAVSHYLEALDYQRKATMALGVIGGKNPHVQNLAVGGVATAINLDNEATLNMERLFRIKDLITEVKGFVDNVYIVDVAAVGALYAEWLPYGAGVTNYLAAPDMPTNAAATAFDLPGGTIMGGDLASSQAFADWKDVRFRDNVEESIARAWYDGDWQKHPWQEDTVPAAGQWNADGRYSWLKAPRFEGQPMQVGPLSQMLVGYAQGHEEIVKRVN…
hynB	scaffold_5	fig|6666666.34838.peg.2634	peg	scaffold_5_35770_34685	35770	34685	-	[Ni/Fe] hydrogenase, group 1, small subunit		FIG01304860	icw(1);Hydrogenases	atggcagacacggcaaacaaaactctggatccgcgccttaaccgtcgcggtttcctcaaagggtgtaccatggcagcggcggccctcgggctctccgaaaccgtggtccccaaaatggtggaggccgccacttcggggcagcgtccgccggtcatctggatgcactttcaggaatgtacgggatgttcggaaaccctgctgcggggcgcccatccagatctcgccaaccttatcttagacatcatctcgctggattaccacgagacggtcatggccgcggccggttaccaggccgaagaggccctgcacgattccatgaagaaaaaccgcggcaagtacatcatggtggtggaaggcagcattcccaccaaagaagacggtatctactgtaaggtggcc…	MADTANKTLDPRLNRRGFLKGCTMAAAALGLSETVVPKMVEAATSGQRPPVIWMHFQECTGCSETLLRGAHPDLANLILDIISLDYHETVMAAAGYQAEEALHDSMKKNRGKYIMVVEGSIPTKEDGIYCKVAGKTALDSLNEVAAAAAAIIAIGACATFGGVQAASPNPTGAVGVDKLITDKPIVNIAGCPPNPVNFLGTVLHFMTFNRFPALDQLKRPKFGYGRRIHDHCERRAHFDEGRFVEQFGDEFHQAGYCLYKVGCKGPETFANCPTARFNEMGVWPVSIGHGCIGCTEPAFWDTMTPFYERIPDVNIPGTGIIEDADRLGTQILGVTAAAVGIHAAVGIGKRLIKGKSGSDES
fdhA	scaffold_48	fig|6666666.34838.peg.2566	peg	scaffold_48_3921_4511,scaffold_48_4515_6713	3921	6713	+	Formate dehydrogenase-O, major subunit (EC 1.2.1.2) @ selenocysteine-containing		FIG010380	idu(6);Selenocysteine_metabolism isu;Formate_hydrogenase idu(6);Hypothetical_protein_HNE_2485	atggcacgcaaaaaaatcagcaaaaccggggtttcgtcaacggcgagaagccgggtgacgcttaatcctaaattggcgcggcgctcctttctcaagttgtccgccgccaccgccgccctttccggagcggcgatgaccgccaagatgaccggtaaagccaacgcggcgcaagcagccaacgatatgtaccccgattcacagatggtacgctcggtctgcacccactgtgcggtgggctgcgggattaacgccgaggtgaacaacggggtgtgggttcgccaggaagtggcggcggaccatcccgtctcacgtggcgcttactgctgtaagggtgccagtgctatcgacatggtgaccagtccgcagcgtttgaaaagccccatgaagcgggtaaatggt…	MARKKISKTGVSSTARSRVTLNPKLARRSFLKLSAATAALSGAAMTAKMTGKANAAQAANDMYPDSQMVRSVCTHCAVGCGINAEVNNGVWVRQEVAADHPVSRGAYCCKGASAIDMVTSPQRLKSPMKRVNGKWQTLSWDQAMDEISAKLTEIRDTDGPDALHFNGSAKVSTEMAYLQRKFAAFWGSNNIDHQARIxHSSTVAGVANTWGYGAMTNSLNDIRHAKSMIFIGSNATEAHPVSLQHILHAKEVNNAPIIVVDPRFTKLAAKSDEFVRIRPGSDCAFIMGLINEVIINGWEDKQFIKTRVSGYPEMKEVAAHYTPEVVEDITGIPAAQTRKVAKMLAMNRPTSLTWCMGGTQHHIGSSITRAFCILQLVLGNMGKSGGGTNIFRGHDNVQG…
fdhB	scaffold_48	fig|6666666.34838.peg.2567	peg	scaffold_48_6732_7316	6732	7316	+	Formate dehydrogenase-O, iron-sulfur subunit (EC 1.2.1.2); Putative formate dehydrogenase iron-sulfur subunit (EC 1.2.1.2)		FIG00138512	isu;Formate_hydrogenase isu;Formate_hydrogenase	atgtcacgaatgaaattcttatgcgatatcgaacgatgtatcgactgcggcggctgcgtgattgcctgtaaagagggcaatcatatccccgtgggcgtcaaccgtcgacaggtactcaccattaatcagggcaagccgggggaaaaatcgttttccaccgcctgtatgcattgctctgatgcgccctgcatcgcggtctgcccggtggatgccctctatcagcgggaggacggcatcgtgctggtcagcaagaagacctgcatcggctgcggttactgctttatggcgtgtcccttcggggcgccgcagttccccaccggcgaggtgttcggggcccgcggggcgatggataagtgtaccttctgcgccggcgggccggaagaaaatcacagcgccgaa…	MSRMKFLCDIERCIDCGGCVIACKEGNHIPVGVNRRQVLTINQGKPGEKSFSTACMHCSDAPCIAVCPVDALYQREDGIVLVSKKTCIGCGYCFMACPFGAPQFPTGEVFGARGAMDKCTFCAGGPEENHSAEEQKLYGQNRIAEGKVPLCAAMCATKALLAGDGNTVASIYRDRQFKRGSGVNAWGQDKAYQG
fdhC	scaffold_48	fig|6666666.34838.peg.2568	peg	scaffold_48_7403_8287	7403	8287	+	Putative formate dehydrogenase, cytochrome B subunit (EC 1.2.1.2)		FIG00017264	icw(1);Formate_hydrogenase	atgaaacaattgttttttgtacttgccgcgctcgggtccatggcgggcgccgccctctgcatggcggatgaagtagggttgctcagctcctttgcgccggaatcgtccactgccgcctacggcgccatcaacgagcagttgaccagccagtggcagggctacggcgaacccttcatcaaggctacctcggggttgttttcctccatctaccttgccctgatactggggataccggctgtttttctgcttcattatctgattgtcggcgccaagcattttgatcactccggtcccggtgttccctattttgggataatcagccgaattatccactggattgcggcggtggctttcaccctgctggtcattaccgggctggtgattatttttggccgctat…	MKQLFFVLAALGSMAGAALCMADEVGLLSSFAPESSTAAYGAINEQLTSQWQGYGEPFIKATSGLFSSIYLALILGIPAVFLLHYLIVGAKHFDHSGPGVPYFGIISRIIHWIAAVAFTLLVITGLVIIFGRYLGGGAPIMFARLTHLVSALVFAPFGLAMLAIWFVDMLPAWHDVKWVLILGGYLSKEKKPVPAGRFNAGQKMWFWFATAGGVVMAYSGYQLYLLTAPTDQLQLWALVHNVLAMVLVAFFLTHLYMALFAIAGSIHSMIDGTKPSEEVAILHSRYRPDGRNPI
lactate dehydrogenase	scaffold_81	fig|6666666.34838.peg.3282	peg	scaffold_81_20572_18419	20572	18419	-	Predicted L-lactate dehydrogenase, Fe-S oxidoreductase subunit YkgE / Predicted L-lactate dehydrogenase, Iron-sulfur cluster-binding subunit YkgF		FIG00015936	isu;Lactate_utilization icw(1);Lactate_utilization isu;L-rhamnose_utilization	atgcaagacgcaacaagttttagccagtatcgcaaacagtgccgggaatctctggacaatgagtatctgcgctccgcgcttgataaattcgcggtggcgtatcgcaccagcaggggtaacgcctttgctgaatttgatgttgacgcactcattaaagatgttgccgatctgaaggatgtggcggttggagaactcgatactctcatcgacaccttcaggcaacaggccgaatccgtcggggtgcaggtgcatatggctgccgacgccgaggaggccaaccgcatcatctgcgacatcgcggcacgaaccggcaccaccaaggtggtcaaggcaaaatcgatgaccgccgaagaaactctgctcaaccacgccttcgaggagcacggcattgaggccacc…	MQDATSFSQYRKQCRESLDNEYLRSALDKFAVAYRTSRGNAFAEFDVDALIKDVADLKDVAVGELDTLIDTFRQQAESVGVQVHMAADAEEANRIICDIAARTGTTKVVKAKSMTAEETLLNHAFEEHGIEATECDLGEWIIQLRHEGPSHMVMPAIHLSRYQVRDLFTEVTGSEQDEDIEKLVKVARRELRQKFAEADMGITGANVAIAETGTIALVTNEGNARLATTLPRVHVALMGIDKLVERVDDALKIIQVLTRNATGQPITSYVTWIGGANECAVGEDGKKEIHFVLLDNGRRELIEDPLFSQVFRCVRCGACANVCPVYRLVGGHKMGHIYIGAIGLILTYFFHGTDKAKHLVQNCINCEACKDICAGGIDLPRLIKAVQVRIQEEEGEPLA…
lactate dehydrogenase	scaffold_81	fig|6666666.34838.peg.3283	peg	scaffold_81_21216_20572	21216	20572	-	Predicted L-lactate dehydrogenase, hypothetical protein subunit YkgG		FIG00138308	icw(1);Lactate_utilization	atggcgcccattgaaactgaattggccgtttcgttgcgggagcggtttatggaaaaagcgcgggcggcggcggcggtggtgacggagatcagcagtctcgatgaggcgcttgcctacaccgttgatatgtgcggcacccgcggcgcctgccggctcaaggtctccggctgcgaggagcatctctccgaaccggccgagcagctctgcgaaaccaagcacgataagattatcgcggcccccggtttagatgagcatacctatggtctgcttgccgcccgttgtaacgaaaacggttttgcctgcctctcttccggtcttcgcggccaactggctggaatcgatatcggcttcaccattgctgatgcgggtattgctgaaaccggaaccctggtgctcaac…	MAPIETELAVSLRERFMEKARAAAAVVTEISSLDEALAYTVDMCGTRGACRLKVSGCEEHLSEPAEQLCETKHDKIIAAPGLDEHTYGLLAARCNENGFACLSSGLRGQLAGIDIGFTIADAGIAETGTLVLNCPGEELRLATMICEYHVCVVKVQTIVADSFALTDRLRAWFKSGPDYTAFITGPSRTADIERVLTIGVHGPLELHILLLGDV
malate dehydrogenase	scaffold_256	fig|6666666.34838.peg.1547	peg	scaffold_256_2220_1240	2220	1240	-	Malate dehydrogenase (EC 1.1.1.37)		FIG00000455	isu;TCA_Cycle isu;Glyoxylate_bypass	atgaaaacaccaaaacgcatcagcgtcaccggagcggcgggacagatcagttactctctgatttttcgcctcgcccacggcgacatgctgggccccgatcaaccgatcattctgcagctgctggagattgaaccggccatggaggcccttaacggggtggtgatggaactcaacgattgcgcctttcccctgctggcggatatcgtgaccacatctgatccgaatgtcgccttcaaggatgccgatttcgcctttttagtgggcgccaggccgcgcggcccgggcatggagcgctctgatctgctggaagcaaacgccaagattttctcggggcagggcaaggccttaaacgatcatgccagccgtgaggtgaaggtcctggtggtgggcaatccggcc…	MKTPKRISVTGAAGQISYSLIFRLAHGDMLGPDQPIILQLLEIEPAMEALNGVVMELNDCAFPLLADIVTTSDPNVAFKDADFAFLVGARPRGPGMERSDLLEANAKIFSGQGKALNDHASREVKVLVVGNPANTNALITLKNAPDLNPRNITSMMRLDHNRSLSQIAEKTGSHSTKVEKMVVWGNHSATQYPDISHATVDGKPVIGQVDNQWYVDTFIPTVQQRGAAIIKARGASSAASAASAAIDHMRDWVTGSGGQWASMGVYSAGNPYGVDEDLLFAFPIVCEDGQWRIIEGLEVSPFSREMIEKTEHELKGERDAVAHLFT
glycine dehydrogenase	scaffold_148	fig|6666666.34838.peg.680	peg	scaffold_148_8237_9541	8237	9541	+	Glycine dehydrogenase [decarboxylating] (glycine cleavage system P1 protein) (EC 1.4.4.2)		FIG00001364	icw(1);Glycine_and_Serine_Utilization icw(2);Glycine_cleavage_system	gtgtcggcaatgatggaagcggtgggcattgacgatcttgccggattgttttcccacatcccggacgagtgtcgctttgcgggcgatatcgaggtgccgggaccgcttaccgagtgggacctgaccaggaggctggaagggctggggcaatccatggccgttggccatgcccgcgccgtgttgctcggcgccggcagctatcatcactacatacccgaggcggtcaagagcgttatggggcgggccgaatttctcacctcatacaccccataccagccggaggtgtcgcagggcaccctgcagggtatttttgagtttcagaccctgattgccaggttgctcggtgtgcaggtagccaacgcctccatgtatgacgggggttcggcgctggccgaggca…	MSAMMEAVGIDDLAGLFSHIPDECRFAGDIEVPGPLTEWDLTRRLEGLGQSMAVGHARAVLLGAGSYHHYIPEAVKSVMGRAEFLTSYTPYQPEVSQGTLQGIFEFQTLIARLLGVQVANASMYDGGSALAEALLMALRIKRKKTTVAISRAIHPHYRQVVKTYLAPSSFTIVELPVDASGRTDLSGLDKIDECAAVALQSPNFFGVIEDLEQAATVIHDRDALFVSCFSEPLAYGLLRSPGSLGADIVCGEGQSFGIAQSFGGAGLGLFGCRSEFIRNMPGRVVGETVDMDGKRGFVLTLSTREQHIRREKATSNICSNQGICALTAAAYLAALGGSGLRQLAKLNYDKAAYLKNGLREAGGKLLFEAPHFNEFVMRFDVDFTSVRAKLMDKGIIAGL…
glycine dehydrogenase	scaffold_148	fig|6666666.34838.peg.681	peg	scaffold_148_9538_11001	9538	11001	+	Glycine dehydrogenase [decarboxylating] (glycine cleavage system P2 protein) (EC 1.4.4.2)		FIG00001328	isu;Glycine_and_Serine_Utilization icw(1);Glycine_cleavage_system	atgagtaatgggccgggaatcagcggtttgattcttgatgagccgctgctgtgggaaaaaggaaaaccggggcgaaccggcttcagcatgccggaaagtgatgtgccgtccgccccctgtgaaggctcctggtacggcgacggggtcgatctgcccgatctcagcgaggttgatgtgatcaggcattacaccaggctgtcgcaatacaatttcgccatcgacaccgggatgtatccgctgggttcatgcaccatgaaatacaatcccaagctgcatgaaaaacttgcctcgctggcgcctattgccgctgctcaccccttgctcgaagatgagttgagccagggaatgctgcggctgatatatgagctcaagcagtttctcgccgccataaccggtatg…	MSNGPGISGLILDEPLLWEKGKPGRTGFSMPESDVPSAPCEGSWYGDGVDLPDLSEVDVIRHYTRLSQYNFAIDTGMYPLGSCTMKYNPKLHEKLASLAPIAAAHPLLEDELSQGMLRLIYELKQFLAAITGMDQVSLQPAAGAQGELTAMLMFAAYFRKKGEQRTKIIIPDTAHGTNPASAALCGFTAVSLPSGPRGYVEPVDVAARMDDQTAGIMLTNPNTLGLFEESVREITDIVHRHGGLVYGDGANMNAVMGIVDIKRCGVDALHLNLHKTFSTPHGGGGPGAGPVCVVDELVPFLPTPVVEKDGDSYRLVDNLPDSIGRVHGFFGNFSVLVKAYCYILSMGPENLKKASQLAVLNAGYVKEALRDVLHLAFDRPCMHECVFSDKLQRGDKVTT…
phytoene dehydrogenase	scaffold_4	fig|6666666.34838.peg.2218	peg	scaffold_4_2996_4459	2996	4459	+	Phytoene dehydrogenase (EC 1.14.99.-)		FIG00132544	icw(1);Proteorhodopsin icw(1);Carotenoids	atggcaaaaattggtgtcataggcggcggtttcggtgggattgcggcggccctgcgaatgcgaggcaaaggccacgaggtggtgctgtttgatcgctgcagccgtctggggggaagggcccaggtgttcagtcgtgatgggtaccgttttgatgccgggccaacggtaatcacggcgccgtttctacttgaagaactgtttgcgctctttagcaaacgtatgaccgattacctggatatggttccacttgatccatggtatcgcttcgtcttttccgatggagaggtcttcgactacggtggcacggttgatgatactctggcccggatcgcccgcatatctccccaggatgtagcggggtataaagggttgctggaggaatcccggcgcatttttacg…	MAKIGVIGGGFGGIAAALRMRGKGHEVVLFDRCSRLGGRAQVFSRDGYRFDAGPTVITAPFLLEELFALFSKRMTDYLDMVPLDPWYRFVFSDGEVFDYGGTVDDTLARIARISPQDVAGYKGLLEESRRIFTVGFEQLADQPFHRLSTMIGQIPAMIRLGSYRSMYSLVCRHLVDDRLRQAFSIQPLLVGGNPLDTTCIYGLIHYLERKWGIHFVMGGTGALIDALAALMREEGIELCLDTTITSIQTSAGRVHGVITDNDTRVKLDAVIADVDPVQLYRDLIPTREQTLMVRMKRRFATSSMGLFVLYFGSSRTYPDVCHHTIVLGPRFAGLLEDIFSRKVLPDDFSLYLHRPTATDPCFAPAGHDSFYALVPVPNLSADINWQQQAEPFADRIVSV…
3-hydroxyisobutyrate dehydrogenase	scaffold_59	fig|6666666.34838.peg.2868	peg	scaffold_59_14366_13494	14366	13494	-	3-hydroxyisobutyrate dehydrogenase (EC 1.1.1.31)		FIG00021583	ff	atgaaaatcggttttatcggcgttggtttgatgggtgggccgttggcccgcaatctcatcagggctggaaaagaggtattggtatacgatctgagcgaggaagcggtacagcggacactggaagccggcagcagtggcgccgccgccgccgtggccgatctggccgattgtgggcttgtctttacatctttgccgatgcccgcccatgtccagggcgtcatgctggggacggacgggctctacgagaagctggccggcggtaccgtgcatgtggaactcagcaccatagatccacagacatcggtggctctgcgtgacagtgccggcgccaaggggatcgagtttttgcagtgcaccctgggcaaaacgcccgcccacgcggaaaaggcggaggagccg…	MKIGFIGVGLMGGPLARNLIRAGKEVLVYDLSEEAVQRTLEAGSSGAAAAVADLADCGLVFTSLPMPAHVQGVMLGTDGLYEKLAGGTVHVELSTIDPQTSVALRDSAGAKGIEFLQCTLGKTPAHAEKAEEPMFIGGDKAVFEKMADIWPIIGAPAYYMGGVEAACAVKLISNMVGMGNLAILAEGIRVGEQAGIEKNLLIELLQDTGARSFQMDVRGPWIAAGDFNNRFGLDLALKDVRLGCEMARAWGLDLGAMEAVLALYKSASEQGYGKEDCNAVFKAIGTTKRS
alcohol dehydrogenase	scaffold_206	fig|6666666.34838.peg.1252	peg	scaffold_206_999_1991	999	1991	+	Alcohol dehydrogenase (EC 1.1.1.1)		FIG01007502	idu(3);Glycerolipid_and_Glycerophospholipid_Metabolism_in_Bacteria idu(3);Fermentations:_Mixed_acid idu(3);Butanol_Biosynthesis idu(3);5-FCL-like_protein	atgatgaaatcatttcaggcaatagtgatttccaagagtgatgacaaacaaagagcggagctttcaaccctgtccgaagaggatttgatggatggggatgtaacggtagctatcgagtattccaccttaaattacaaagacgggctggcaatttccggcgccgctccgatagtccggaggtttcctctcattccaggcatcgatttctcaggcagtgtgattgaatcgacaaacggtagattcaccaaaggagacaaggtcatcctcaacggtttcggggttggtgaggtgcaccatggcgggttcagtcagatcggcagagtgaagggtgactggctcgttgccctgccaggcggcatgagtacccggcacgccatgggtgtcggcaccgccggatac…	MMKSFQAIVISKSDDKQRAELSTLSEEDLMDGDVTVAIEYSTLNYKDGLAISGAAPIVRRFPLIPGIDFSGSVIESTNGRFTKGDKVILNGFGVGEVHHGGFSQIGRVKGDWLVALPGGMSTRHAMGVGTAGYTAMLSVLGLEDHGLRPADGDILVTGAAGGVGSVAIMLLAKRGYRVVAVTGRVSETEYLRNVGASEVLDRQEFSDPARPLGKERWAGAVDVAGGNTLANVLSQMKYGGMVAACGLADSMKLPTSVAPFILRGVTLKGIDSVMADLKTRTRAWDRLAQDLDLETLDSICTEVSLQDVLGLGESIIAGKIRGRTIVNPVA
Wood–Ljungdahl pathway genes:
cdhD	scaffold_28	fig|6666666.34838.peg.1658	peg	scaffold_28_15055_16626	15055	16626	+	Acetyl-CoA synthase corrinoid iron-sulfur protein, small subunit		FIG00137803	icw(3);Carbon_monoxide_induced_hydrogenase	gtggcatttgcaatcaacaaggaatcctacaccggaaccattcgagagatcacgattggtaaaggtgaccgtgcgttttccgtcggcggtgatgcagcgtatccgttttatacctttgaaggagagatgcccaaccggccggtgattgccatggagatctgggacatggagcccaccgattggccggaagcggcccgcgccccctttgctgacgtacttggcgacccggccgcgtgggcgaaaaagtgcgtagaggaatatggcgcccaggccatcgtcctgcaactcaagagcatcgatcccaatgaccaggacgccacccccgaagccgccgctgagacggtgaaaaaggtgttggcggctattgatgtaccgctgattgtctgggggtgcgccacc…	MAFAINKESYTGTIREITIGKGDRAFSVGGDAAYPFYTFEGEMPNRPVIAMEIWDMEPTDWPEAARAPFADVLGDPAAWAKKCVEEYGAQAIVLQLKSIDPNDQDATPEAAAETVKKVLAAIDVPLIVWGCATPAKDEEVMKAVSEACQNENLLLGPVEEKNYKGIAAAAMGYGHSLISSSPIDVNLAKQINILLENFGMPMDRIVVDPTTGGLGYGMEYSYSVMERLTMAALSQGDDKLQYPMINNLGNEVWKCKEAKQTVEEAPTLGDPERRAILMEAVGAATYLLAGSNILIMRHPESIRLVKSYIKALYEGGALADVAPISKRLAEVSVDFAALAPALDLSIEEEAKAAPAAKAEPAAPVAPAAPQAEEKPAAAAAVPEQPAPAPQPAAPAAPEV…
cdhA	scaffold_28	fig|6666666.34838.peg.1659	peg	scaffold_28_16687_18717	16687	18717	+	CO dehydrogenase/acetyl-CoA synthase, CO dehydrogenase subunit (EC 1.2.99.2)		FIG00137686	isu;Carbon_monoxide_induced_hydrogenase	atggcagatgtgaaagaaaaaaccatagcaaaggatcccaagctggcgaacgcacgtgaggcatccattgatccggcaacccaggaaatgctgctgcgggcgcaggaactgaaaatcgacactgtgtttgaccgcgccgtgaccatgaagccgtgcgctatcggattgcagggtatttgttgtaaaaactgtgccatggggccgtgccgtctgcccttgcccaagggcgggattgacggtgaggatacccgtaagggactctgcggcgccaccgccaataccatctgcgcgcgcaatttcatccgaatgatcgccgccggcgccgccgcccattccgaccatggccggtcggtggccgaggtgtttctctcggtggcacgcaaagagacccaagactac…	MADVKEKTIAKDPKLANAREASIDPATQEMLLRAQELKIDTVFDRAVTMKPCAIGLQGICCKNCAMGPCRLPLPKGGIDGEDTRKGLCGATANTICARNFIRMIAAGAAAHSDHGRSVAEVFLSVARKETQDYKIKDPIKLLDIAPHFGVATTVEVDGKTVDRDLDEIALEVAEAAYNEWGKPEGTLNYIKRAPQALQEKWKREGVEPRNVDREIVEIMHRTHMGVDQDYKNLMKQGTRAALADGWGGSMLATDLQDVMFGTPSPLQSEVNLGVMKEDHVNIIVHGHEPVLSEMIVAAAQSQEMVAYAQEKGAKGIQLSGICCTANEVLQRHGVPPAGTFLQQELAIITGACDAMVVDVQCVFQNLANVAKCFHTKLITTHPIAKMEQENVVHIEFDEH…
cdhC	scaffold_28	fig|6666666.34838.peg.1660	peg	scaffold_28_18802_21015	18802	21015	+	CO dehydrogenase/acetyl-CoA synthase, acetyl-CoA synthase subunit (EC 2.3.1.169)		FIG00020337	icw(2);Carbon_monoxide_induced_hydrogenase	atgtccagactagtcgcatttgccgccattcaaggcggctatcaagtcgtggcccaagctgacggcgaactggagagagcgctgcagagttatgatgcgtccaccaagatcggctttggcaacaccgcctattatctgccggttatctattcgctgaccggcatcaaatgtgagaccctcgaggatctgaaaaaacccctcgaatttgcccgcggtctgttgccgccgcatctcaaggggcacaaccacctgccgtatctcggaccgctgctggatgcggggatggcgggtattttcgcttacgaggtgaaagaggccctgcgcatcctggcggagcctgatttttatacctttaccgaagaccctgatccaggcgccggcaagctctgggtggggcct…	MSRLVAFAAIQGGYQVVAQADGELERALQSYDASTKIGFGNTAYYLPVIYSLTGIKCETLEDLKKPLEFARGLLPPHLKGHNHLPYLGPLLDAGMAGIFAYEVKEALRILAEPDFYTFTEDPDPGAGKLWVGPADDTILRKRGVEFVDGSAPGFAAVVGAAPDAETAKMIIEDYQKKSLYIFCAANHNGKTAIEQCLEAGMQVGWNTRIVPFGPDISSAVFALGFANRAAMAFGGVEPGDHRRMLIYNKNRIFAFVNALGDVGTEWAVAAAGAVNWGFPTLADTDIPEILPTGICTYEHVVANVPHDEICQKSVEVRGLKINVTEIDIPLAFGPAFEGERVRGADLYAQTGGGKTQCTELVKMADMKEIDDGKVEVVGPDLGDVQEGGTLPLGIYVQIA…
cdhE	scaffold_28	fig|6666666.34838.peg.1661	peg	scaffold_28_21089_22432	21089	22432	+	Acetyl-CoA synthase corrinoid iron-sulfur protein, large subunit		FIG00138037	icw(3);Carbon_monoxide_induced_hydrogenase	atggcactaaccggtatgcaaattttcaagctcctgccgaagacaaactgcaaggagtgtggtgtgccgacctgccttgcctttgccatgaatttagcctcgggaaaggcggaactcgattcctgtccgtacgtatccgatgaggcgcgggcgcagttggaggaggcctcggccccgcccatccgtcaggttatggtgggaaaaggggtgcgcaaagcaaataccggcggggaaaccgtgttgtaccggcacgagaagaccttttacaaccagaccctgttcgccgccgtgatcactgccgataccccggccgctgagatcgatgcgaaactcaaagcgtggaacgcgctgcaattcgaacgggtgggctttaatcttcgccccgagctggtggccgtc…	MALTGMQIFKLLPKTNCKECGVPTCLAFAMNLASGKAELDSCPYVSDEARAQLEEASAPPIRQVMVGKGVRKANTGGETVLYRHEKTFYNQTLFAAVITADTPAAEIDAKLKAWNALQFERVGFNLRPELVAVKDTGGDGAAFAAVAKQVAETSEFNLILMSEDAGVMQAGVDACGFKRPLLYAATEANVDGFGAIAKDSGLPLAVKANGIDGVAALTEKLTAMGLKDLVIDPGSREVKKGLEDMVALRRAALKDGNRAVGFPTICFPCEMASNPDMEALIGAMYVAKYGSIVVLSDFTAEAVFPLMLERLNVYTDPQRPMTVTEGIYEIGSPDENSPILVTTNFALTYFIVSGEVEASKVPTWLLIKDSEGLSVLTAWAAGKFSGDDVGLFVKKCGIA…
metF1 (metF1 methylene-THF reductase )	scaffold_28	fig|6666666.34838.peg.1662	peg	scaffold_28_22493_23383	22493	23383	+	5-methyltetrahydrofolate:corrinoid iron-sulfur protein methyltransferase		FIG01303845	isu;Carbon_monoxide_induced_hydrogenase	atgattttatttggtgaaagtctcaacgtaatttcaaagaaaatcggcgccgccttcaaggagcgcgatcccaagccgattcaggaggaggccctggagcagaaggaaaaggggatggactatatcgacatcaacctcggcccggccaaaaaagatggccatgagttgatgccgtgggtctgccagacggtacaggaagtggtgcccgatatgcccctgttgctcgacacctcaaacatcgccgccattgaggaagggctgaaggtgctcaaaccggcagcaaaaccgcacatcatcaattccattatggcgcgacctgagcgctatgaggcgatgctgcccatcgccgccaaataccaggccgatatggtggcattgctgtgggggcccgatgggctg…	MILFGESLNVISKKIGAAFKERDPKPIQEEALEQKEKGMDYIDINLGPAKKDGHELMPWVCQTVQEVVPDMPLLLDTSNIAAIEEGLKVLKPAAKPHIINSIMARPERYEAMLPIAAKYQADMVALLWGPDGLPRDENERAALCVELLYAANEAGIPNEKIWVDGIVTPVNIQQPQLVSLLNFQMMLEDIAPGAMSTCGLSNISNGPPVEMRPILNTTYMVMLERYGMKSCIADPLDENLTLIAKGKRPEVVEIVHQTMDGAGPDPASVDKELAEYVKTVKVIMGESLYSDSYLEL
folD (methylene-tetrahydrofolate dehydrogenase)	scaffold_980	fig|6666666.34838.peg.3566	peg	scaffold_980_836_1723	836	1723	+	Methylenetetrahydrofolate dehydrogenase (NADP+) (EC 1.5.1.5) / Methenyltetrahydrofolate cyclohydrolase (EC 3.5.4.9)		FIG00000105	isu;One-carbon_metabolism_by_tetrahydropterines isu;One-carbon_metabolism_by_tetrahydropterines isu;5-FCL-like_protein	atgacggctgaactgattagtggaaccgagatcagcaaggcaatcctggccgagatcaagcaagaggtggatgagatgcgggaaaaaaccggcacggtacccggtttggtcaccattctggttggtgaaaaccccgcttcggtaagctatgtaacgctcaaggtgaaaaccgcgcttaatctgggcttcaaggagattcaggacaaccagcccgccgatatatccgagcaggatctactggcccttatcgacaaatataacaacgacccggaaattcacggcatcctggtgcagctgccgctgccggatcacgtggatgacaaaaaagtacttgacgccatcgatcccgacaaggatgtcgatgcctttcatccggtcaacgtgggcagactgatgatc…	MTAELISGTEISKAILAEIKQEVDEMREKTGTVPGLVTILVGENPASVSYVTLKVKTALNLGFKEIQDNQPADISEQDLLALIDKYNNDPEIHGILVQLPLPDHVDDKKVLDAIDPDKDVDAFHPVNVGRLMIGGDVVRFLPCTPAGIQELIVRSGTETSGAEVVVVGRSNIVGKPIAMMMAQKGVGANSTVTIVHTRTKDLAAHCQRADILIVAAGVPNLVKPEWIKPGSTVIDVGVNRIGTNEKTGKAILRGDVDFDKAKEIAGKITPVPGGVGPMTICMLMRNTLRSAQKSI
fhs (C1-tetrahydrofolate synthetase)	scaffold_73	fig|6666666.34838.peg.3123	peg	scaffold_73_13855_12092	13855	12092	-	Formate--tetrahydrofolate ligase (EC 6.3.4.3)		FIG00000877	isu;One-carbon_metabolism_by_tetrahydropterines isu;5-FCL-like_protein	atggcacttgatccgaccaaacacgcagattgggaaatcgctcaggaagcggaaacccgtatgaaaaccgtgtatcagctcagcgaggaacttggtcttaccaaagaagagctgttaccgtacggccactatgtcgccaaacttgattaccgcaagatcctggagagaacggcagccaagccagacggcaaatatgtggacgtcaccgccattacccccactcctctgggtgagggtaaatcaacctgcgccatggggctggtgcaggggcttggcaaacgccagaaaagcgtggtcggcgccattcgccagccttccggtggaccgaccatgaacatcaagggctcggcggccggcggcgggcttgcccagtgtattccgctcaacgaattttccctg…	MALDPTKHADWEIAQEAETRMKTVYQLSEELGLTKEELLPYGHYVAKLDYRKILERTAAKPDGKYVDVTAITPTPLGEGKSTCAMGLVQGLGKRQKSVVGAIRQPSGGPTMNIKGSAAGGGLAQCIPLNEFSLGLTGDINAIMNAHNLGMVALTARMQHESNYTDEQLAQRNLKRLDIHPKKVEFRWIIDYCAQALRNITIGIGGKLDGYTMSSSFGIAVSSEIMAILAVAKDLTDMRERIGKIVVAYDKQDRPVTTADLEVDGAMTAWMVQAINPNLMQTLEGQPVLVHAGPFANIAIGQSSVIADRVGLKIADYNVTESGFGADIGFEKFWNLKCRYSGNIPNCAVVVATIRALKCHGGAPIPIPGKPMPTEYSTENVGWVEEGTKNLLHHIETVKK…
hcpR	scaffold_28	fig|6666666.34838.peg.1655	peg	scaffold_28_9762_10454	9762	10454	+	Hcp transcriptional regulator HcpR (Crp/Fnr family)		FIG00048580	ff	atgaatgacggactaaagatacttggcgctattgaaccgttcagcgaactgagcaccgatcagttgcggcaggtgcacgcaattacctcggtggttgactgcaagcgcggtgcatcgatctttttagaaggcgatgacggggccggtttctatgtggtgatgagcagtcgggttaaggtcttcaagctttctattgaaggcagggagcagattcttcatatcctcgggccgggtgagccttttggcgaggttgccgtttttgccggaacttcttttcccgccaatgcggcgtgtatagaaacgtcccggctgctctttctgcctcgcgcggcctttgtggacatgatctcaaacaatccatcgctggccatgaagatgctggcggttctttcaatgcga…	MNDGLKILGAIEPFSELSTDQLRQVHAITSVVDCKRGASIFLEGDDGAGFYVVMSSRVKVFKLSIEGREQILHILGPGEPFGEVAVFAGTSFPANAACIETSRLLFLPRAAFVDMISNNPSLAMKMLAVLSMRPRQFAGQVENLSLKEVPSRLASYLLVLMKEQPQEADMVTLPISKGQLAGLLGTIPETLSRILSRMSRAGLIKVSGATIHITDIKGLETVAGPGASIE
